# Supplementary material for: Type II restriction modification system in Ureaplasma parvum OMC-P162 strain
Source: PLoS One. 2018 Oct 16;13(10):e0205328. doi: 10.1371/journal.pone.0205328 (PMC6191088; doi:10.1371/journal.pone.0205328)
Supplement: S1 Table — Mutant nucleotides are in red bold characters. (XLSX) [file pone.0205328.s004.xlsx]

## Sheet: Sheet1
S1_Table
	primer	sequence
	Ori-F1	5-CCGGAGCTCAAGGCCGCGTTGCTGGCGTT-3
	Ori-R1	5-ACATGCATGCGCAGCCTGAATGGCGAATGG-3
	pT7-R1	5-CCATTCGCCATTCAGGCTGC -3
	pT-F1	5-GCAGCCTGAATGGCGAATGG-3
	pT-R1	5-CTTACTGTCATACCATCCGT-3
	pT-F2	5-GGATCTCAACAGCGGTAAGA-3
	p7-R2	5-CGTGATCCCCCATATTGTGC-3
	pT-F3	5-GCCATAACGATGAGTGATAA-3
	pT-R3	5-CTGCAACTTTATCCGCCTCC-3
	pT-F4	5-CGCCTTGATCGTTGGGAACC-3
	pT-R4	5-AACGCCAGCAACGCGGCCTT-3
	pT-F5	5-AACGCCAGCAACGCGGCCTT-3
	pT-R5	5-GGTCATAGCTGTTTCCTGTG-3
	pT-F6	5-CTTTTGCTCATATGTTCTTTC-3
	pT-R6	5-CTTTCGCTTTCTTCCCTTCC-3
	pT-F7	5-GCACAATATGGGGGATCACG-3
	pT-R7	5-TTATCACTCATCGTTATGGC-3
