# Supplementary material for: Type II restriction modification system in Ureaplasma parvum OMC-P162 strain
Source: PLoS One. 2018 Oct 16;13(10):e0205328. doi: 10.1371/journal.pone.0205328 (PMC6191088; doi:10.1371/journal.pone.0205328)
Supplement: S2 Table — (XLSX) [file pone.0205328.s005.xlsx]

## Sheet: Sheet1
S2_Table
	Modification type	m6A	m4C	m5C	modified_base
	Number	6824	41396	0	225981
