# Supplementary material for: Type II restriction modification system in Ureaplasma parvum OMC-P162 strain
Source: PLoS One. 2018 Oct 16;13(10):e0205328. doi: 10.1371/journal.pone.0205328 (PMC6191088; doi:10.1371/journal.pone.0205328)
Supplement: S3 Table — (XLSX) [file pone.0205328.s006.xlsx]

## Sheet: modifications
S3_Table
Type	Position	Context	IPDRatio
m4C	3	CATATGAGATTTTTCCTGTACGCNNNNNNNNNNNNNNNNNN	2.02
m4C	6	NNNNNNNNNNNNNNNGCGTACAGGAAAAATCTCATATGTTG	3.01
m6A	7	NNNNNNNNNNNNNNGCGTACAGGAAAAATCTCATATGTTGC	1.49
m4C	8	AGCAACATATGAGATTTTTCCTGTACGCNNNNNNNNNNNNN	2.47
modified_base	19	GGTTTAATTTTAGCAACATATGAGATTTTTCCTGTACGCNN	1.5
modified_base	21	TTGGTTTAATTTTAGCAACATATGAGATTTTTCCTGTACGC	1.37
modified_base	22	CGTACAGGAAAAATCTCATATGTTGCTAAAATTAAACCAAT	1.81
modified_base	24	TACAGGAAAAATCTCATATGTTGCTAAAATTAAACCAATTT	1.84
modified_base	25	ACAGGAAAAATCTCATATGTTGCTAAAATTAAACCAATTTT	1.73
modified_base	26	CAGGAAAAATCTCATATGTTGCTAAAATTAAACCAATTTTA	1.72
modified_base	29	TAATAAAATTGGTTTAATTTTAGCAACATATGAGATTTTTC	2.46
modified_base	30	CTAATAAAATTGGTTTAATTTTAGCAACATATGAGATTTTT	1.5
modified_base	32	ATCTAATAAAATTGGTTTAATTTTAGCAACATATGAGATTT	2.27
modified_base	38	CATATGTTGCTAAAATTAAACCAATTTTATTAGATGGTAGT	1.59
modified_base	38	ACTACCATCTAATAAAATTGGTTTAATTTTAGCAACATATG	2.32
modified_base	39	TACTACCATCTAATAAAATTGGTTTAATTTTAGCAACATAT	3.46
modified_base	41	CATACTACCATCTAATAAAATTGGTTTAATTTTAGCAACAT	1.31
modified_base	42	TGTTGCTAAAATTAAACCAATTTTATTAGATGGTAGTATGG	1.42
modified_base	49	AAAATTAAACCAATTTTATTAGATGGTAGTATGGTTGAATA	1.4
modified_base	52	ATTAAACCAATTTTATTAGATGGTAGTATGGTTGAATACGC	2.76
modified_base	57	ACCAATTTTATTAGATGGTAGTATGGTTGAATACGCTACTT	2.09
modified_base	60	AATTTTATTAGATGGTAGTATGGTTGAATACGCTACTTTAC	1.44
modified_base	62	ATGTAAAGTAGCGTATTCAACCATACTACCATCTAATAAAA	1.35
m4C	70	GATGGTAGTATGGTTGAATACGCTACTTTACATAACTTTGA	3.01
modified_base	72	AATCAAAGTTATGTAAAGTAGCGTATTCAACCATACTACCA	1.87
modified_base	75	TAAAATCAAAGTTATGTAAAGTAGCGTATTCAACCATACTA	2.61
modified_base	80	TTTAATAAAATCAAAGTTATGTAAAGTAGCGTATTCAACCA	2.61
modified_base	82	GTTGAATACGCTACTTTACATAACTTTGATTTTATTAAAGA	1.36
modified_base	85	TTTTCTTTAATAAAATCAAAGTTATGTAAAGTAGCGTATTC	1.55
modified_base	90	TGTCTTTTTCTTTAATAAAATCAAAGTTATGTAAAGTAGCG	1.79
modified_base	91	GCTACTTTACATAACTTTGATTTTATTAAAGAAAAAGACAT	1.4
modified_base	95	TCGAATGTCTTTTTCTTTAATAAAATCAAAGTTATGTAAAG	1.32
modified_base	96	TTTACATAACTTTGATTTTATTAAAGAAAAAGACATTCGAA	1.46
modified_base	97	TTACATAACTTTGATTTTATTAAAGAAAAAGACATTCGAAT	1.52
modified_base	98	AATTCGAATGTCTTTTTCTTTAATAAAATCAAAGTTATGTA	1.43
modified_base	99	TAATTCGAATGTCTTTTTCTTTAATAAAATCAAAGTTATGT	1.33
modified_base	101	ATAACTTTGATTTTATTAAAGAAAAAGACATTCGAATTAAT	3.49
modified_base	109	ATTTCATCATTAATTCGAATGTCTTTTTCTTTAATAAAATC	1.76
modified_base	110	AATTTCATCATTAATTCGAATGTCTTTTTCTTTAATAAAAT	1.42
modified_base	111	TTTTATTAAAGAAAAAGACATTCGAATTAATGATGAAATTA	1.63
modified_base	112	TTTATTAAAGAAAAAGACATTCGAATTAATGATGAAATTAA	1.66
modified_base	113	TTTAATTTCATCATTAATTCGAATGTCTTTTTCTTTAATAA	1.4
modified_base	114	TATTAAAGAAAAAGACATTCGAATTAATGATGAAATTAAAA	1.41
modified_base	115	ATTTTAATTTCATCATTAATTCGAATGTCTTTTTCTTTAAT	1.42
modified_base	121	GAAAAAGACATTCGAATTAATGATGAAATTAAAATTTATAA	1.6
modified_base	122	AAAAAGACATTCGAATTAATGATGAAATTAAAATTTATAAA	1.81
modified_base	124	AAAGACATTCGAATTAATGATGAAATTAAAATTTATAAAGC	1.37
modified_base	125	AAGACATTCGAATTAATGATGAAATTAAAATTTATAAAGCA	1.48
modified_base	125	TGCTTTATAAATTTTAATTTCATCATTAATTCGAATGTCTT	1.48
modified_base	138	GAATTACATCCCCTGCTTTATAAATTTTAATTTCATCATTA	1.64
modified_base	143	ATGAAATTAAAATTTATAAAGCAGGGGATGTAATTCCTTAT	2.32
modified_base	144	CATAAGGAATTACATCCCCTGCTTTATAAATTTTAATTTCA	1.61
modified_base	146	AAATTAAAATTTATAAAGCAGGGGATGTAATTCCTTATGTT	2
modified_base	147	AATTAAAATTTATAAAGCAGGGGATGTAATTCCTTATGTTG	1.59
modified_base	148	TCAACATAAGGAATTACATCCCCTGCTTTATAAATTTTAAT	1.52
modified_base	149	TTAAAATTTATAAAGCAGGGGATGTAATTCCTTATGTTGAT	1.58
modified_base	149	ATCAACATAAGGAATTACATCCCCTGCTTTATAAATTTTAA	2.06
modified_base	150	CATCAACATAAGGAATTACATCCCCTGCTTTATAAATTTTA	1.47
modified_base	158	ATCAACACCATCAACATAAGGAATTACATCCCCTGCTTTAT	1.39
modified_base	159	AATCAACACCATCAACATAAGGAATTACATCCCCTGCTTTA	1.87
modified_base	162	ATAAATCAACACCATCAACATAAGGAATTACATCCCCTGCT	1.49
modified_base	165	AGGGGATGTAATTCCTTATGTTGATGGTGTTGATTTATCAA	1.38
modified_base	170	ATGTAATTCCTTATGTTGATGGTGTTGATTTATCAAAACGT	3.32
m4C	170	ACGTTTTGATAAATCAACACCATCAACATAAGGAATTACAT	1.42
modified_base	171	TGTAATTCCTTATGTTGATGGTGTTGATTTATCAAAACGTT	2.84
modified_base	172	GTAATTCCTTATGTTGATGGTGTTGATTTATCAAAACGTTT	1.6
modified_base	173	TAATTCCTTATGTTGATGGTGTTGATTTATCAAAACGTTTA	1.71
modified_base	174	AATTCCTTATGTTGATGGTGTTGATTTATCAAAACGTTTAG	1.65
modified_base	176	TTCCTTATGTTGATGGTGTTGATTTATCAAAACGTTTAGCA	1.84
modified_base	181	CTATTTGCTAAACGTTTTGATAAATCAACACCATCAACATA	1.66
modified_base	182	ATGTTGATGGTGTTGATTTATCAAAACGTTTAGCAAATAGT	1.43
modified_base	183	TGTTGATGGTGTTGATTTATCAAAACGTTTAGCAAATAGTG	1.37
modified_base	187	GGTACACTATTTGCTAAACGTTTTGATAAATCAACACCATC	1.4
modified_base	188	ATGGTGTTGATTTATCAAAACGTTTAGCAAATAGTGTACCT	2
modified_base	188	AGGTACACTATTTGCTAAACGTTTTGATAAATCAACACCAT	2.73
modified_base	189	TGGTGTTGATTTATCAAAACGTTTAGCAAATAGTGTACCTT	4.61
modified_base	189	AAGGTACACTATTTGCTAAACGTTTTGATAAATCAACACCA	1.53
modified_base	191	GTGTTGATTTATCAAAACGTTTAGCAAATAGTGTACCTTAT	1.61
modified_base	192	TGTTGATTTATCAAAACGTTTAGCAAATAGTGTACCTTATG	1.42
modified_base	196	GGTTCATAAGGTACACTATTTGCTAAACGTTTTGATAAATC	1.65
modified_base	197	TGGTTCATAAGGTACACTATTTGCTAAACGTTTTGATAAAT	1.54
modified_base	200	AATTGGTTCATAAGGTACACTATTTGCTAAACGTTTTGATA	1.71
modified_base	201	ATCAAAACGTTTAGCAAATAGTGTACCTTATGAACCAATTA	2.85
modified_base	206	AACGTTTAGCAAATAGTGTACCTTATGAACCAATTATAAAT	1.84
modified_base	206	ATTTATAATTGGTTCATAAGGTACACTATTTGCTAAACGTT	2.1
modified_base	207	AATTTATAATTGGTTCATAAGGTACACTATTTGCTAAACGT	1.49
modified_base	212	TAGCAAATAGTGTACCTTATGAACCAATTATAAATTGCCCT	2.35
modified_base	215	CAAATAGTGTACCTTATGAACCAATTATAAATTGCCCTTCA	1.44
modified_base	216	ATGAAGGGCAATTTATAATTGGTTCATAAGGTACACTATTT	1.72
modified_base	221	TTGGCATGAAGGGCAATTTATAATTGGTTCATAAGGTACAC	1.57
modified_base	222	TGTACCTTATGAACCAATTATAAATTGCCCTTCATGCCAAT	1.71
modified_base	228	TTATGAACCAATTATAAATTGCCCTTCATGCCAATCAGTTT	2.84
modified_base	229	TATGAACCAATTATAAATTGCCCTTCATGCCAATCAGTTTT	1.47
modified_base	229	AAAACTGATTGGCATGAAGGGCAATTTATAATTGGTTCATA	1.46
modified_base	230	TAAAACTGATTGGCATGAAGGGCAATTTATAATTGGTTCAT	2.2
modified_base	231	CTAAAACTGATTGGCATGAAGGGCAATTTATAATTGGTTCA	4.67
modified_base	233	AACCAATTATAAATTGCCCTTCATGCCAATCAGTTTTAGTA	1.54
modified_base	234	GTACTAAAACTGATTGGCATGAAGGGCAATTTATAATTGGT	1.61
modified_base	235	CGTACTAAAACTGATTGGCATGAAGGGCAATTTATAATTGG	1.6
modified_base	236	CAATTATAAATTGCCCTTCATGCCAATCAGTTTTAGTACGT	1.47
modified_base	237	AATTATAAATTGCCCTTCATGCCAATCAGTTTTAGTACGTG	2.04
modified_base	238	ATTATAAATTGCCCTTCATGCCAATCAGTTTTAGTACGTGA	1.41
modified_base	238	TCACGTACTAAAACTGATTGGCATGAAGGGCAATTTATAAT	2.04
modified_base	239	TTCACGTACTAAAACTGATTGGCATGAAGGGCAATTTATAA	2.61
modified_base	240	TTTCACGTACTAAAACTGATTGGCATGAAGGGCAATTTATA	2.47
modified_base	241	TTTTCACGTACTAAAACTGATTGGCATGAAGGGCAATTTAT	1.59
modified_base	243	CATTTTCACGTACTAAAACTGATTGGCATGAAGGGCAATTT	8.04
modified_base	244	TCATTTTCACGTACTAAAACTGATTGGCATGAAGGGCAATT	1.62
modified_base	245	ATTGCCCTTCATGCCAATCAGTTTTAGTACGTGAAAATGAT	2.31
modified_base	245	ATCATTTTCACGTACTAAAACTGATTGGCATGAAGGGCAAT	1.82
modified_base	246	TTGCCCTTCATGCCAATCAGTTTTAGTACGTGAAAATGATG	1.93
modified_base	249	CCCTTCATGCCAATCAGTTTTAGTACGTGAAAATGATGAAG	1.45
modified_base	251	CTTCATGCCAATCAGTTTTAGTACGTGAAAATGATGAAGTT	2.28
m4C	251	AACTTCATCATTTTCACGTACTAAAACTGATTGGCATGAAG	1.38
modified_base	252	TTCATGCCAATCAGTTTTAGTACGTGAAAATGATGAAGTTG	1.56
modified_base	253	TCAACTTCATCATTTTCACGTACTAAAACTGATTGGCATGA	1.33
modified_base	255	ATGCCAATCAGTTTTAGTACGTGAAAATGATGAAGTTGACC	3.22
modified_base	257	TTGGTCAACTTCATCATTTTCACGTACTAAAACTGATTGGC	1.42
modified_base	264	AGCAGCGTTGGTCAACTTCATCATTTTCACGTACTAAAACT	1.41
modified_base	265	GTTTTAGTACGTGAAAATGATGAAGTTGACCAACGCTGCTT	1.52
modified_base	266	TTTTAGTACGTGAAAATGATGAAGTTGACCAACGCTGCTTA	2.64
modified_base	274	TAAATATTTAAGCAGCGTTGGTCAACTTCATCATTTTCACG	1.49
modified_base	275	ATAAATATTTAAGCAGCGTTGGTCAACTTCATCATTTTCAC	2.31
m4C	278	AAAATGATGAAGTTGACCAACGCTGCTTAAATATTTATGGA	2.3
m4C	279	ATCCATAAATATTTAAGCAGCGTTGGTCAACTTCATCATTT	1.51
modified_base	282	TGATGAAGTTGACCAACGCTGCTTAAATATTTATGGATGTA	2.42
m4C	282	TACATCCATAAATATTTAAGCAGCGTTGGTCAACTTCATCA	1.51
modified_base	295	CAACGCTGCTTAAATATTTATGGATGTAAAAAAATCAATAT	1.68
modified_base	296	AACGCTGCTTAAATATTTATGGATGTAAAAAAATCAATATT	1.41
modified_base	297	ACGCTGCTTAAATATTTATGGATGTAAAAAAATCAATATTG	3.56
modified_base	298	TCAATATTGATTTTTTTACATCCATAAATATTTAAGCAGCG	1.48
modified_base	299	GCTGCTTAAATATTTATGGATGTAAAAAAATCAATATTGAA	1.92
modified_base	300	CTGCTTAAATATTTATGGATGTAAAAAAATCAATATTGAAA	2.74
modified_base	300	TTTCAATATTGATTTTTTTACATCCATAAATATTTAAGCAG	1.37
modified_base	301	TGCTTAAATATTTATGGATGTAAAAAAATCAATATTGAAAA	1.55
modified_base	310	TAAACGATTTTTTCAATATTGATTTTTTTACATCCATAAAT	1.41
modified_base	312	AATAAACGATTTTTTCAATATTGATTTTTTTACATCCATAA	1.66
modified_base	313	TATGGATGTAAAAAAATCAATATTGAAAAAATCGTTTATTT	1.64
modified_base	314	AAAATAAACGATTTTTTCAATATTGATTTTTTTACATCCAT	1.46
modified_base	315	TGGATGTAAAAAAATCAATATTGAAAAAATCGTTTATTTTG	2.04
modified_base	316	GGATGTAAAAAAATCAATATTGAAAAAATCGTTTATTTTGT	1.66
modified_base	317	GATGTAAAAAAATCAATATTGAAAAAATCGTTTATTTTGTT	2.19
modified_base	325	TTACGTGAAACAAAATAAACGATTTTTTCAATATTGATTTT	1.49
modified_base	326	AAATCAATATTGAAAAAATCGTTTATTTTGTTTCACGTAAT	1.61
modified_base	330	TGCAATTACGTGAAACAAAATAAACGATTTTTTCAATATTG	1.52
m4C	342	CCTCAATATTCATGCAATTACGTGAAACAAAATAAACGATT	1.72
modified_base	343	ATCGTTTATTTTGTTTCACGTAATTGCATGAATATTGAGGG	1.83
modified_base	347	TTTATTTTGTTTCACGTAATTGCATGAATATTGAGGGAATG	1.73
m4C	349	TATTTTGTTTCACGTAATTGCATGAATATTGAGGGAATGAG	3.89
modified_base	353	ATCACTCATTCCCTCAATATTCATGCAATTACGTGAAACAA	1.59
modified_base	354	CATCACTCATTCCCTCAATATTCATGCAATTACGTGAAACA	2.51
modified_base	357	TTCACGTAATTGCATGAATATTGAGGGAATGAGTGATGCCA	1.36
modified_base	359	CACGTAATTGCATGAATATTGAGGGAATGAGTGATGCCATT	2.28
modified_base	361	CGTAATTGCATGAATATTGAGGGAATGAGTGATGCCATTAT	2.86
modified_base	362	GTAATTGCATGAATATTGAGGGAATGAGTGATGCCATTATT	1.61
modified_base	363	TAATTGCATGAATATTGAGGGAATGAGTGATGCCATTATTA	2.03
modified_base	363	TAATAATGGCATCACTCATTCCCTCAATATTCATGCAATTA	1.68
modified_base	364	TTAATAATGGCATCACTCATTCCCTCAATATTCATGCAATT	1.42
modified_base	366	TTGCATGAATATTGAGGGAATGAGTGATGCCATTATTAATA	1.66
modified_base	368	TTTATTAATAATGGCATCACTCATTCCCTCAATATTCATGC	1.38
modified_base	369	CATGAATATTGAGGGAATGAGTGATGCCATTATTAATAAAT	2.98
modified_base	373	AATATTGAGGGAATGAGTGATGCCATTATTAATAAATTTTA	1.32
m4C	374	ATAAAATTTATTAATAATGGCATCACTCATTCCCTCAATAT	1.56
modified_base	377	ATCATAAAATTTATTAATAATGGCATCACTCATTCCCTCAA	2.14
modified_base	380	AGCATCATAAAATTTATTAATAATGGCATCACTCATTCCCT	1.5
modified_base	381	GGGAATGAGTGATGCCATTATTAATAAATTTTATGATGCTA	1.36
modified_base	386	TAAATTAGCATCATAAAATTTATTAATAATGGCATCACTCA	1.62
modified_base	396	TGTTTTTAATTAAATTAGCATCATAAAATTTATTAATAATG	1.74
m4C	399	TATTAATAAATTTTATGATGCTAATTTAATTAAAAACATTG	1.36
modified_base	399	CAATGTTTTTAATTAAATTAGCATCATAAAATTTATTAATA	1.84
modified_base	401	TGCAATGTTTTTAATTAAATTAGCATCATAAAATTTATTAA	1.4
modified_base	404	ATCTGCAATGTTTTTAATTAAATTAGCATCATAAAATTTAT	1.68
modified_base	408	ATTTTATGATGCTAATTTAATTAAAAACATTGCAGATTTAT	1.63
modified_base	409	TTTTATGATGCTAATTTAATTAAAAACATTGCAGATTTATA	1.37
modified_base	416	CAAATAGTATAAATCTGCAATGTTTTTAATTAAATTAGCAT	1.76
modified_base	417	TGCTAATTTAATTAAAAACATTGCAGATTTATACTATTTGC	1.74
modified_base	418	GCTAATTTAATTAAAAACATTGCAGATTTATACTATTTGCA	1.57
modified_base	419	CTAATTTAATTAAAAACATTGCAGATTTATACTATTTGCAA	2.83
modified_base	420	TTTGCAAATAGTATAAATCTGCAATGTTTTTAATTAAATTA	2.83
modified_base	421	TTTTGCAAATAGTATAAATCTGCAATGTTTTTAATTAAATT	1.44
modified_base	423	GTTTTTGCAAATAGTATAAATCTGCAATGTTTTTAATTAAA	1.37
modified_base	425	TAATTAAAAACATTGCAGATTTATACTATTTGCAAAAACAC	1.76
modified_base	427	TTGTGTTTTTGCAAATAGTATAAATCTGCAATGTTTTTAAT	1.31
modified_base	430	TCTTTGTGTTTTTGCAAATAGTATAAATCTGCAATGTTTTT	1.37
m4C	436	ATAAATTCTTTGTGTTTTTGCAAATAGTATAAATCTGCAAT	1.5
m4C	437	TTGCAGATTTATACTATTTGCAAAAACACAAAGAATTTATT	1.73
m4C	443	ATTTATACTATTTGCAAAAACACAAAGAATTTATTTTAACT	1.97
modified_base	447	CACTAGTTAAAATAAATTCTTTGTGTTTTTGCAAATAGTAT	1.6
modified_base	448	TCACTAGTTAAAATAAATTCTTTGTGTTTTTGCAAATAGTA	1.57
modified_base	455	TTTAAAATCACTAGTTAAAATAAATTCTTTGTGTTTTTGCA	1.43
modified_base	456	GCAAAAACACAAAGAATTTATTTTAACTAGTGATTTTAAAA	1.5
modified_base	462	ACACAAAGAATTTATTTTAACTAGTGATTTTAAAATTAAAG	2.21
m6A	463	TCTTTAATTTTAAAATCACTAGTTAAAATAAATTCTTTGTG	1.33
modified_base	465	CAAAGAATTTATTTTAACTAGTGATTTTAAAATTAAAGAAA	2.8
modified_base	466	AAAGAATTTATTTTAACTAGTGATTTTAAAATTAAAGAAAA	1.54
modified_base	467	AAGAATTTATTTTAACTAGTGATTTTAAAATTAAAGAAAAA	1.33
m4C	467	TTTTTCTTTAATTTTAAAATCACTAGTTAAAATAAATTCTT	1.82
modified_base	478	TTAACTAGTGATTTTAAAATTAAAGAAAAAAGTTTTAGTAA	1.99
m6A	479	TAACTAGTGATTTTAAAATTAAAGAAAAAAGTTTTAGTAAT	1.44
modified_base	483	TTAAATTACTAAAACTTTTTTCTTTAATTTTAAAATCACTA	1.49
modified_base	489	TTTTAAAATTAAAGAAAAAAGTTTTAGTAATTTAATTAATA	3.06
modified_base	490	TTTAAAATTAAAGAAAAAAGTTTTAGTAATTTAATTAATAG	3.21
modified_base	492	TAAAATTAAAGAAAAAAGTTTTAGTAATTTAATTAATAGTA	1.58
modified_base	494	AATACTATTAATTAAATTACTAAAACTTTTTTCTTTAATTT	1.3
modified_base	495	AATTAAAGAAAAAAGTTTTAGTAATTTAATTAATAGTATTA	1.87
modified_base	495	TAATACTATTAATTAAATTACTAAAACTTTTTTCTTTAATT	1.41
modified_base	497	ATTAATACTATTAATTAAATTACTAAAACTTTTTTCTTTAA	1.51
modified_base	505	AAAAGTTTTAGTAATTTAATTAATAGTATTAATAATTCAAA	1.69
modified_base	508	AGTTTTAGTAATTTAATTAATAGTATTAATAATTCAAAAAA	1.9
modified_base	510	TTTTAGTAATTTAATTAATAGTATTAATAATTCAAAAAAAT	1.41
modified_base	511	TTTAGTAATTTAATTAATAGTATTAATAATTCAAAAAAATG	1.97
modified_base	520	TTAATTAATAGTATTAATAATTCAAAAAAATGTTCTTTAGA	1.76
modified_base	521	TAATTAATAGTATTAATAATTCAAAAAAATGTTCTTTAGAA	1.66
modified_base	522	AATTAATAGTATTAATAATTCAAAAAAATGTTCTTTAGAAT	1.56
modified_base	524	AAATTCTAAAGAACATTTTTTTGAATTATTAATACTATTAA	1.78
modified_base	526	AAAAATTCTAAAGAACATTTTTTTGAATTATTAATACTATT	1.63
modified_base	528	ATAAAAATTCTAAAGAACATTTTTTTGAATTATTAATACTA	1.52
modified_base	529	AATAAAAATTCTAAAGAACATTTTTTTGAATTATTAATACT	1.35
m4C	534	TAATAATTCAAAAAAATGTTCTTTAGAATTTTTATTAACAG	1.46
modified_base	536	ATAATTCAAAAAAATGTTCTTTAGAATTTTTATTAACAGCT	1.61
modified_base	537	TAATTCAAAAAAATGTTCTTTAGAATTTTTATTAACAGCTT	1.45
modified_base	538	AAAGCTGTTAATAAAAATTCTAAAGAACATTTTTTTGAATT	1.44
modified_base	539	ATTCAAAAAAATGTTCTTTAGAATTTTTATTAACAGCTTTT	2.11
modified_base	539	AAAAGCTGTTAATAAAAATTCTAAAGAACATTTTTTTGAAT	1.62
modified_base	540	CAAAAGCTGTTAATAAAAATTCTAAAGAACATTTTTTTGAA	1.86
modified_base	541	CCAAAAGCTGTTAATAAAAATTCTAAAGAACATTTTTTTGA	1.31
modified_base	547	CGAATTCCAAAAGCTGTTAATAAAAATTCTAAAGAACATTT	1.55
m6A	553	TCTTTAGAATTTTTATTAACAGCTTTTGGAATTCGTCATGT	1.32
m4C	554	AACATGACGAATTCCAAAAGCTGTTAATAAAAATTCTAAAG	1.6
m4C	555	TTTAGAATTTTTATTAACAGCTTTTGGAATTCGTCATGTTG	1.97
modified_base	560	AATTTTTATTAACAGCTTTTGGAATTCGTCATGTTGGACCA	2.11
m4C	560	TGGTCCAACATGACGAATTCCAAAAGCTGTTAATAAAAATT	2.15
modified_base	561	ATTTTTATTAACAGCTTTTGGAATTCGTCATGTTGGACCAA	1.85
modified_base	567	ATTAACAGCTTTTGGAATTCGTCATGTTGGACCAAATTTAG	2.3
m4C	567	CTAAATTTGGTCCAACATGACGAATTCCAAAAGCTGTTAAT	1.67
modified_base	571	ACAGCTTTTGGAATTCGTCATGTTGGACCAAATTTAGCTAA	1.45
modified_base	572	CAGCTTTTGGAATTCGTCATGTTGGACCAAATTTAGCTAAA	2.42
modified_base	573	AGCTTTTGGAATTCGTCATGTTGGACCAAATTTAGCTAAAA	2.02
modified_base	575	CTTTTGGAATTCGTCATGTTGGACCAAATTTAGCTAAAAAA	3.65
modified_base	576	TTTTGGAATTCGTCATGTTGGACCAAATTTAGCTAAAAAAA	2.23
modified_base	577	ATTTTTTTAGCTAAATTTGGTCCAACATGACGAATTCCAAA	1.8
modified_base	578	TATTTTTTTAGCTAAATTTGGTCCAACATGACGAATTCCAA	5.95
modified_base	579	CTATTTTTTTAGCTAAATTTGGTCCAACATGACGAATTCCA	4.32
modified_base	581	AGCTATTTTTTTAGCTAAATTTGGTCCAACATGACGAATTC	1.32
m6A	586	CGTCATGTTGGACCAAATTTAGCTAAAAAAATAGCTAAACA	1.34
m4C	588	TCATGTTGGACCAAATTTAGCTAAAAAAATAGCTAAACAAT	1.65
modified_base	588	ATTGTTTAGCTATTTTTTTAGCTAAATTTGGTCCAACATGA	1.63
modified_base	590	AAATTGTTTAGCTATTTTTTTAGCTAAATTTGGTCCAACAT	1.83
modified_base	592	TTAAATTGTTTAGCTATTTTTTTAGCTAAATTTGGTCCAAC	1.45
modified_base	593	TTTAAATTGTTTAGCTATTTTTTTAGCTAAATTTGGTCCAA	1.96
modified_base	597	ACCAAATTTAGCTAAAAAAATAGCTAAACAATTTAAAACAA	1.6
modified_base	599	CAAATTTAGCTAAAAAAATAGCTAAACAATTTAAAACAATG	3.65
modified_base	600	TCATTGTTTTAAATTGTTTAGCTATTTTTTTAGCTAAATTT	1.48
modified_base	604	GCAGTCATTGTTTTAAATTGTTTAGCTATTTTTTTAGCTAA	1.45
modified_base	605	AGCAGTCATTGTTTTAAATTGTTTAGCTATTTTTTTAGCTA	4.98
modified_base	606	AAGCAGTCATTGTTTTAAATTGTTTAGCTATTTTTTTAGCT	1.46
modified_base	608	CTAAAAAAATAGCTAAACAATTTAAAACAATGACTGCTTTA	1.68
modified_base	609	TAAAAAAATAGCTAAACAATTTAAAACAATGACTGCTTTAA	1.56
modified_base	611	CATTAAAGCAGTCATTGTTTTAAATTGTTTAGCTATTTTTT	1.38
modified_base	615	AATAGCTAAACAATTTAAAACAATGACTGCTTTAATGCGCG	1.46
modified_base	615	CGCGCATTAAAGCAGTCATTGTTTTAAATTGTTTAGCTATT	2.45
modified_base	617	AGCGCGCATTAAAGCAGTCATTGTTTTAAATTGTTTAGCTA	1.46
modified_base	618	AGCTAAACAATTTAAAACAATGACTGCTTTAATGCGCGCTA	1.62
modified_base	619	GCTAAACAATTTAAAACAATGACTGCTTTAATGCGCGCTAA	1.56
modified_base	620	ATTAGCGCGCATTAAAGCAGTCATTGTTTTAAATTGTTTAG	1.29
modified_base	621	TAAACAATTTAAAACAATGACTGCTTTAATGCGCGCTAATT	1.51
modified_base	621	AATTAGCGCGCATTAAAGCAGTCATTGTTTTAAATTGTTTA	2
modified_base	624	CAAAATTAGCGCGCATTAAAGCAGTCATTGTTTTAAATTGT	2.46
modified_base	627	ATTTAAAACAATGACTGCTTTAATGCGCGCTAATTTTGATG	1.4
modified_base	629	TTCATCAAAATTAGCGCGCATTAAAGCAGTCATTGTTTTAA	1.97
m4C	632	AAACAATGACTGCTTTAATGCGCGCTAATTTTGATGAATTA	1.95
m4C	634	ACAATGACTGCTTTAATGCGCGCTAATTTTGATGAATTAAC	3.38
m4C	635	AGTTAATTCATCAAAATTAGCGCGCATTAAAGCAGTCATTG	1.97
m6A	637	TTAGTTAATTCATCAAAATTAGCGCGCATTAAAGCAGTCAT	2.02
modified_base	642	TGCTTTAATGCGCGCTAATTTTGATGAATTAACTAATGTTG	2.16
modified_base	643	GCTTTAATGCGCGCTAATTTTGATGAATTAACTAATGTTGA	1.63
modified_base	644	CTTTAATGCGCGCTAATTTTGATGAATTAACTAATGTTGAT	2.62
modified_base	645	TTTAATGCGCGCTAATTTTGATGAATTAACTAATGTTGATG	1.51
modified_base	646	TTAATGCGCGCTAATTTTGATGAATTAACTAATGTTGATGC	1.53
modified_base	647	TGCATCAACATTAGTTAATTCATCAAAATTAGCGCGCATTA	1.81
modified_base	648	ATGCATCAACATTAGTTAATTCATCAAAATTAGCGCGCATT	1.66
modified_base	649	CATGCATCAACATTAGTTAATTCATCAAAATTAGCGCGCAT	1.34
modified_base	654	CGCTAATTTTGATGAATTAACTAATGTTGATGCATGTGGGG	1.33
modified_base	658	AATTTTGATGAATTAACTAATGTTGATGCATGTGGGGAAAA	1.33
m4C	659	TTTTTCCCCACATGCATCAACATTAGTTAATTCATCAAAAT	2.1
m6A	663	TGATGAATTAACTAATGTTGATGCATGTGGGGAAAAAGCGG	2.05
m4C	665	AGCCGCTTTTTCCCCACATGCATCAACATTAGTTAATTCAT	1.38
m4C	666	TGAATTAACTAATGTTGATGCATGTGGGGAAAAAGCGGCTT	2.43
modified_base	670	TTAACTAATGTTGATGCATGTGGGGAAAAAGCGGCTTCATC	1.67
modified_base	671	TAACTAATGTTGATGCATGTGGGGAAAAAGCGGCTTCATCA	3.78
modified_base	672	AACTAATGTTGATGCATGTGGGGAAAAAGCGGCTTCATCAT	3.33
modified_base	673	ACTAATGTTGATGCATGTGGGGAAAAAGCGGCTTCATCATT	2.53
m4C	681	TGATGCATGTGGGGAAAAAGCGGCTTCATCATTAATTAATT	2.78
m4C	682	CAATTAATTAATGATGAAGCCGCTTTTTCCCCACATGCATC	1.94
m4C	683	CCAATTAATTAATGATGAAGCCGCTTTTTCCCCACATGCAT	1.82
modified_base	687	ATGTGGGGAAAAAGCGGCTTCATCATTAATTAATTGGTTTA	1.37
modified_base	695	CTCATCATTAAACCAATTAATTAATGATGAAGCCGCTTTTT	1.44
modified_base	700	GCGGCTTCATCATTAATTAATTGGTTTAATGATGAGCATAA	1.59
modified_base	702	GGCTTCATCATTAATTAATTGGTTTAATGATGAGCATAATG	1.85
modified_base	703	GCTTCATCATTAATTAATTGGTTTAATGATGAGCATAATGT	1.72
modified_base	703	ACATTATGCTCATCATTAAACCAATTAATTAATGATGAAGC	1.53
modified_base	709	TCATTAATTAATTGGTTTAATGATGAGCATAATGTTTCTTT	1.95
modified_base	710	CATTAATTAATTGGTTTAATGATGAGCATAATGTTTCTTTA	1.8
modified_base	711	CTAAAGAAACATTATGCTCATCATTAAACCAATTAATTAAT	1.61
modified_base	712	TTAATTAATTGGTTTAATGATGAGCATAATGTTTCTTTAGT	1.82
modified_base	716	ATTAACTAAAGAAACATTATGCTCATCATTAAACCAATTAA	1.45
m4C	726	TAATGATGAGCATAATGTTTCTTTAGTTAATCAATTACAAC	1.84
modified_base	730	ACTTGTTGTAATTGATTAACTAAAGAAACATTATGCTCATC	1.7
modified_base	731	AACTTGTTGTAATTGATTAACTAAAGAAACATTATGCTCAT	1.53
modified_base	736	CATAATGTTTCTTTAGTTAATCAATTACAACAAGTTGGTGT	1.61
modified_base	737	TACACCAACTTGTTGTAATTGATTAACTAAAGAAACATTAT	1.84
modified_base	739	TTTACACCAACTTGTTGTAATTGATTAACTAAAGAAACATT	1.38
modified_base	740	ATGTTTCTTTAGTTAATCAATTACAACAAGTTGGTGTAAAT	1.86
modified_base	742	ATATTTACACCAACTTGTTGTAATTGATTAACTAAAGAAAC	1.3
modified_base	743	CATATTTACACCAACTTGTTGTAATTGATTAACTAAAGAAA	1.71
modified_base	746	TTCCATATTTACACCAACTTGTTGTAATTGATTAACTAAAG	1.95
modified_base	748	TATTCCATATTTACACCAACTTGTTGTAATTGATTAACTAA	1.8
modified_base	750	AGTTAATCAATTACAACAAGTTGGTGTAAATATGGAATATA	1.53
modified_base	752	TTAATCAATTACAACAAGTTGGTGTAAATATGGAATATATT	3.11
modified_base	753	TAATCAATTACAACAAGTTGGTGTAAATATGGAATATATTG	2.15
modified_base	754	AATCAATTACAACAAGTTGGTGTAAATATGGAATATATTGA	1.59
modified_base	771	TGGTGTAAATATGGAATATATTGATGATTTTATTTATGATG	1.57
modified_base	773	GTGTAAATATGGAATATATTGATGATTTTATTTATGATGAT	1.45
modified_base	775	GTAAATATGGAATATATTGATGATTTTATTTATGATGATAA	1.54
modified_base	786	TTATATTGATGTTATCATCATAAATAAAATCATCAATATAT	1.45
modified_base	787	TATATTGATGATTTTATTTATGATGATAACATCAATATAAT	1.43
modified_base	801	TTTTATATTCATCAATTATATTGATGTTATCATCATAAATA	1.29
modified_base	804	TTATGATGATAACATCAATATAATTGATGAATATAAAAATA	1.31
m6A	814	AACATCAATATAATTGATGAATATAAAAATAAAACTTTTGT	1.33
modified_base	823	ATAATTGATGAATATAAAAATAAAACTTTTGTTATTACTGG	1.44
modified_base	828	TGATGAATATAAAAATAAAACTTTTGTTATTACTGGTTCAT	2.14
modified_base	828	ATGAACCAGTAATAACAAAAGTTTTATTTTTATATTCATCA	1.93
modified_base	833	ACTAAATGAACCAGTAATAACAAAAGTTTTATTTTTATATT	1.79
modified_base	836	AATACTAAATGAACCAGTAATAACAAAAGTTTTATTTTTAT	1.63
m4C	842	ACGGCTAATACTAAATGAACCAGTAATAACAAAAGTTTTAT	3.53
m4C	843	CACGGCTAATACTAAATGAACCAGTAATAACAAAAGTTTTA	2.4
m4C	846	AACTTTTGTTATTACTGGTTCATTTAGTATTAGCCGTGATG	1.39
m6A	847	ACTTTTGTTATTACTGGTTCATTTAGTATTAGCCGTGATGA	1.76
m4C	859	ACTGGTTCATTTAGTATTAGCCGTGATGAAATTAAAACTAT	1.6
m4C	860	CTGGTTCATTTAGTATTAGCCGTGATGAAATTAAAACTATT	1.7
m4C	861	AAATAGTTTTAATTTCATCACGGCTAATACTAAATGAACCA	1.83
modified_base	864	CTAAAATAGTTTTAATTTCATCACGGCTAATACTAAATGAA	1.37
modified_base	865	TCATTTAGTATTAGCCGTGATGAAATTAAAACTATTTTAGA	1.54
modified_base	866	CATTTAGTATTAGCCGTGATGAAATTAAAACTATTTTAGAG	1.63
modified_base	870	TAGTATTAGCCGTGATGAAATTAAAACTATTTTAGAGAAAT	1.44
modified_base	871	AGTATTAGCCGTGATGAAATTAAAACTATTTTAGAGAAATA	1.46
modified_base	876	GATAATATTTCTCTAAAATAGTTTTAATTTCATCACGGCTA	2.83
modified_base	878	ATGATAATATTTCTCTAAAATAGTTTTAATTTCATCACGGC	1.56
modified_base	880	CGTGATGAAATTAAAACTATTTTAGAGAAATATTATCATGC	1.44
modified_base	881	GTGATGAAATTAAAACTATTTTAGAGAAATATTATCATGCA	1.35
modified_base	882	TGATGAAATTAAAACTATTTTAGAGAAATATTATCATGCAA	1.88
modified_base	884	ATGAAATTAAAACTATTTTAGAGAAATATTATCATGCAAAA	2.07
modified_base	885	CTTTTGCATGATAATATTTCTCTAAAATAGTTTTAATTTCA	1.54
modified_base	886	ACTTTTGCATGATAATATTTCTCTAAAATAGTTTTAATTTC	1.69
modified_base	887	AACTTTTGCATGATAATATTTCTCTAAAATAGTTTTAATTT	1.74
m4C	896	CTATTTTAGAGAAATATTATCATGCAAAAGTTAAAAACAGT	1.69
modified_base	900	AAACACTGTTTTTAACTTTTGCATGATAATATTTCTCTAAA	1.72
m4C	905	TTTAGAAACACTGTTTTTAACTTTTGCATGATAATATTTCT	2.1
modified_base	907	AAATATTATCATGCAAAAGTTAAAAACAGTGTTTCTAAAAA	1.48
m4C	913	TATCATGCAAAAGTTAAAAACAGTGTTTCTAAAAAAACAGA	1.62
m4C	915	AATCTGTTTTTTTAGAAACACTGTTTTTAACTTTTGCATGA	1.91
modified_base	920	CAAAAGTTAAAAACAGTGTTTCTAAAAAAACAGATTATGTT	1.76
m4C	921	AAAAGTTAAAAACAGTGTTTCTAAAAAAACAGATTATGTTT	1.37
modified_base	927	CAACTAAAACATAATCTGTTTTTTTAGAAACACTGTTTTTA	1.52
modified_base	930	TGCCAACTAAAACATAATCTGTTTTTTTAGAAACACTGTTT	1.82
modified_base	931	GTGCCAACTAAAACATAATCTGTTTTTTTAGAAACACTGTT	1.41
modified_base	932	AGTGCCAACTAAAACATAATCTGTTTTTTTAGAAACACTGT	1.29
modified_base	933	CAGTGCCAACTAAAACATAATCTGTTTTTTTAGAAACACTG	1.54
modified_base	938	TTTCTAAAAAAACAGATTATGTTTTAGTTGGCACTGAAGCG	2.13
m6A	943	AAAAAAACAGATTATGTTTTAGTTGGCACTGAAGCGGGTAC	1.49
modified_base	944	CGTACCCGCTTCAGTGCCAACTAAAACATAATCTGTTTTTT	1.29
modified_base	945	AAAAACAGATTATGTTTTAGTTGGCACTGAAGCGGGTACGA	1.71
modified_base	947	TTTCGTACCCGCTTCAGTGCCAACTAAAACATAATCTGTTT	1.45
modified_base	948	AACAGATTATGTTTTAGTTGGCACTGAAGCGGGTACGAAAT	2.3
m4C	953	TTCTAATTTCGTACCCGCTTCAGTGCCAACTAAAACATAAT	1.78
m4C	957	TGTTTTAGTTGGCACTGAAGCGGGTACGAAATTAGAAAAAG	2.24
m4C	963	AGTTGGCACTGAAGCGGGTACGAAATTAGAAAAAGCTAAAT	1.93
modified_base	966	ATAATTTAGCTTTTTCTAATTTCGTACCCGCTTCAGTGCCA	1.66
modified_base	968	GCACTGAAGCGGGTACGAAATTAGAAAAAGCTAAATTATTA	1.56
modified_base	969	CACTGAAGCGGGTACGAAATTAGAAAAAGCTAAATTATTAG	1.97
modified_base	971	CTGAAGCGGGTACGAAATTAGAAAAAGCTAAATTATTAGGT	3.1
modified_base	973	ACACCTAATAATTTAGCTTTTTCTAATTTCGTACCCGCTTC	1.33
modified_base	974	CACACCTAATAATTTAGCTTTTTCTAATTTCGTACCCGCTT	1.3
modified_base	976	TTCACACCTAATAATTTAGCTTTTTCTAATTTCGTACCCGC	1.67
modified_base	977	CGGGTACGAAATTAGAAAAAGCTAAATTATTAGGTGTGAAA	2.77
modified_base	978	TTTTCACACCTAATAATTTAGCTTTTTCTAATTTCGTACCC	1.78
modified_base	980	AATTTTCACACCTAATAATTTAGCTTTTTCTAATTTCGTAC	1.4
modified_base	982	ATAATTTTCACACCTAATAATTTAGCTTTTTCTAATTTCGT	1.33
modified_base	986	AATTAGAAAAAGCTAAATTATTAGGTGTGAAAATTATTGAA	1.34
modified_base	987	ATTAGAAAAAGCTAAATTATTAGGTGTGAAAATTATTGAAA	1.98
modified_base	989	TAGAAAAAGCTAAATTATTAGGTGTGAAAATTATTGAAAAT	3.38
modified_base	990	AGAAAAAGCTAAATTATTAGGTGTGAAAATTATTGAAAATG	3.67
modified_base	991	GAAAAAGCTAAATTATTAGGTGTGAAAATTATTGAAAATGA	1.65
modified_base	992	AAAAAGCTAAATTATTAGGTGTGAAAATTATTGAAAATGAA	2.98
modified_base	992	TTCATTTTCAATAATTTTCACACCTAATAATTTAGCTTTTT	1.67
modified_base	993	AAAAGCTAAATTATTAGGTGTGAAAATTATTGAAAATGAAT	1.72
modified_base	994	AAAGCTAAATTATTAGGTGTGAAAATTATTGAAAATGAATT	1.42
modified_base	995	AAATTCATTTTCAATAATTTTCACACCTAATAATTTAGCTT	1.67
modified_base	998	TCAAAATTCATTTTCAATAATTTTCACACCTAATAATTTAG	1.37
modified_base	999	TAAATTATTAGGTGTGAAAATTATTGAAAATGAATTTTGAA	1.68
modified_base	1000	AAATTATTAGGTGTGAAAATTATTGAAAATGAATTTTGAAA	1.56
modified_base	1002	ATTATTAGGTGTGAAAATTATTGAAAATGAATTTTGAAAAA	1.58
modified_base	1004	TATTAGGTGTGAAAATTATTGAAAATGAATTTTGAAAAAAG	2.62
modified_base	1005	CCTTTTTTCAAAATTCATTTTCAATAATTTTCACACCTAAT	1.36
modified_base	1007	ATCCTTTTTTCAAAATTCATTTTCAATAATTTTCACACCTA	1.53
modified_base	1009	GGTGTGAAAATTATTGAAAATGAATTTTGAAAAAAGGATAA	1.54
modified_base	1010	GTGTGAAAATTATTGAAAATGAATTTTGAAAAAAGGATAAT	1.4
modified_base	1011	TATTATCCTTTTTTCAAAATTCATTTTCAATAATTTTCACA	1.31
modified_base	1013	TGAAAATTATTGAAAATGAATTTTGAAAAAAGGATAATAAT	1.9
modified_base	1015	AAAATTATTGAAAATGAATTTTGAAAAAAGGATAATAATTT	2.18
modified_base	1016	AAATTATTGAAAATGAATTTTGAAAAAAGGATAATAATTTT	1.88
modified_base	1017	AATTATTGAAAATGAATTTTGAAAAAAGGATAATAATTTTT	2.52
modified_base	1018	TAAAAATTATTATCCTTTTTTCAAAATTCATTTTCAATAAT	1.61
modified_base	1019	TTAAAAATTATTATCCTTTTTTCAAAATTCATTTTCAATAA	1.38
modified_base	1021	ATTTAAAAATTATTATCCTTTTTTCAAAATTCATTTTCAAT	1.41
modified_base	1023	TGAAAATGAATTTTGAAAAAAGGATAATAATTTTTAAATTA	1.51
modified_base	1024	GAAAATGAATTTTGAAAAAAGGATAATAATTTTTAAATTAC	2.69
modified_base	1025	AGTAATTTAAAAATTATTATCCTTTTTTCAAAATTCATTTT	1.29
modified_base	1026	AAGTAATTTAAAAATTATTATCCTTTTTTCAAAATTCATTT	1.33
modified_base	1030	GAATTTTGAAAAAAGGATAATAATTTTTAAATTACTTGAAT	1.33
modified_base	1033	TTTTGAAAAAAGGATAATAATTTTTAAATTACTTGAATATT	1.47
modified_base	1036	TGAAAAAAGGATAATAATTTTTAAATTACTTGAATATTAAT	1.31
modified_base	1039	AAAAAGGATAATAATTTTTAAATTACTTGAATATTAATAAT	1.5
modified_base	1039	ATTATTAATATTCAAGTAATTTAAAAATTATTATCCTTTTT	1.45
modified_base	1040	AATTATTAATATTCAAGTAATTTAAAAATTATTATCCTTTT	1.38
modified_base	1042	AAGGATAATAATTTTTAAATTACTTGAATATTAATAATTTT	1.31
modified_base	1044	TTAAAATTATTAATATTCAAGTAATTTAAAAATTATTATCC	1.56
modified_base	1047	TAATAATTTTTAAATTACTTGAATATTAATAATTTTAAGTT	1.57
modified_base	1047	AACTTAAAATTATTAATATTCAAGTAATTTAAAAATTATTA	2.07
modified_base	1048	CAACTTAAAATTATTAATATTCAAGTAATTTAAAAATTATT	1.62
modified_base	1049	ACAACTTAAAATTATTAATATTCAAGTAATTTAAAAATTAT	1.45
modified_base	1050	TAATTTTTAAATTACTTGAATATTAATAATTTTAAGTTGTT	1.46
modified_base	1059	AATTACTTGAATATTAATAATTTTAAGTTGTTTTTGCTGCT	1.38
modified_base	1060	ATTACTTGAATATTAATAATTTTAAGTTGTTTTTGCTGCTA	1.54
modified_base	1062	TACTTGAATATTAATAATTTTAAGTTGTTTTTGCTGCTAAA	1.82
m4C	1068	TTTTAATTTAGCAGCAAAAACAACTTAAAATTATTAATATT	1.4
m4C	1074	CAATAATTTTAATTTAGCAGCAAAAACAACTTAAAATTATT	1.68
m4C	1075	ATAATTTTAAGTTGTTTTTGCTGCTAAATTAAAATTATTGT	2.27
modified_base	1077	AATTTTAAGTTGTTTTTGCTGCTAAATTAAAATTATTGTAA	2.73
m4C	1077	TTACAATAATTTTAATTTAGCAGCAAAAACAACTTAAAATT	2.24
modified_base	1091	TATCATAGAAAACATTACAATAATTTTAATTTAGCAGCAAA	1.31
modified_base	1094	GCTGCTAAATTAAAATTATTGTAATGTTTTCTATGATATAG	2.19
modified_base	1097	TTTCTATATCATAGAAAACATTACAATAATTTTAATTTAGC	1.38
modified_base	1099	TAAATTAAAATTATTGTAATGTTTTCTATGATATAGAAAAT	1.41
modified_base	1103	TTAAAATTATTGTAATGTTTTCTATGATATAGAAAATAATA	1.59
modified_base	1106	AATTATTATTTTCTATATCATAGAAAACATTACAATAATTT	1.6
modified_base	1108	ATTATTGTAATGTTTTCTATGATATAGAAAATAATAATTTT	1.56
modified_base	1108	AAAATTATTATTTTCTATATCATAGAAAACATTACAATAAT	1.35
modified_base	1109	CAAAATTATTATTTTCTATATCATAGAAAACATTACAATAA	1.4
modified_base	1110	TATTGTAATGTTTTCTATGATATAGAAAATAATAATTTTGT	1.36
modified_base	1112	TTGTAATGTTTTCTATGATATAGAAAATAATAATTTTGTAA	1.87
modified_base	1126	ATGATATAGAAAATAATAATTTTGTAATAAATATGCTCTTA	1.63
modified_base	1127	TGATATAGAAAATAATAATTTTGTAATAAATATGCTCTTAA	2.44
modified_base	1129	ATATAGAAAATAATAATTTTGTAATAAATATGCTCTTAAAA	2.09
modified_base	1130	TATAGAAAATAATAATTTTGTAATAAATATGCTCTTAAAAT	1.32
modified_base	1131	TATTTTAAGAGCATATTTATTACAAAATTATTATTTTCTAT	1.5
modified_base	1132	TTATTTTAAGAGCATATTTATTACAAAATTATTATTTTCTA	1.59
modified_base	1141	TTTTAAATTTTATTTTAAGAGCATATTTATTACAAAATTAT	1.68
m4C	1143	AATTTTGTAATAAATATGCTCTTAAAATAAAATTTAAAATG	1.49
modified_base	1146	ATACATTTTAAATTTTATTTTAAGAGCATATTTATTACAAA	1.61
modified_base	1147	TATACATTTTAAATTTTATTTTAAGAGCATATTTATTACAA	1.54
modified_base	1149	TATATACATTTTAAATTTTATTTTAAGAGCATATTTATTAC	1.75
modified_base	1161	TTAATTATAAAATATATACATTTTAAATTTTATTTTAAGAG	1.54
modified_base	1165	TTTCTTAATTATAAAATATATACATTTTAAATTTTATTTTA	1.37
modified_base	1182	TGTATATATTTTATAATTAAGAAAGATAAAACTATTAAAAT	2.43
modified_base	1184	TTATTTTAATAGTTTTATCTTTCTTAATTATAAAATATATA	1.64
modified_base	1186	TATATTTTATAATTAAGAAAGATAAAACTATTAAAATAATT	1.53
modified_base	1187	CAATTATTTTAATAGTTTTATCTTTCTTAATTATAAAATAT	1.66
modified_base	1188	TATTTTATAATTAAGAAAGATAAAACTATTAAAATAATTGT	1.78
modified_base	1196	AATTAAGAAAGATAAAACTATTAAAATAATTGTAATGCATT	1.42
m6A	1210	AAACTATTAAAATAATTGTAATGCATTATATTAAAGTTAAA	1.31
modified_base	1213	TAATTTAACTTTAATATAATGCATTACAATTATTTTAATAG	2.22
modified_base	1214	TTAATTTAACTTTAATATAATGCATTACAATTATTTTAATA	1.35
modified_base	1220	AATAATTGTAATGCATTATATTAAAGTTAAATTAACGCTTT	1.73
modified_base	1221	ATAATTGTAATGCATTATATTAAAGTTAAATTAACGCTTTA	1.55
m4C	1235	TTATATTAAAGTTAAATTAACGCTTTAATTAAAGATAGTAA	1.51
modified_base	1237	CTTTACTATCTTTAATTAAAGCGTTAATTTAACTTTAATAT	2.15
modified_base	1241	ATACCTTTACTATCTTTAATTAAAGCGTTAATTTAACTTTA	1.3
modified_base	1247	TAAATTAACGCTTTAATTAAAGATAGTAAAGGTATTGGTGT	1.47
modified_base	1251	TTTTACACCAATACCTTTACTATCTTTAATTAAAGCGTTAA	1.4
modified_base	1252	TAACGCTTTAATTAAAGATAGTAAAGGTATTGGTGTAAAAA	2.83
modified_base	1253	AACGCTTTAATTAAAGATAGTAAAGGTATTGGTGTAAAAAT	1.37
modified_base	1257	CTTTAATTAAAGATAGTAAAGGTATTGGTGTAAAAATTATT	1.43
modified_base	1258	TTTAATTAAAGATAGTAAAGGTATTGGTGTAAAAATTATTG	2.63
modified_base	1261	AATTAAAGATAGTAAAGGTATTGGTGTAAAAATTATTGAAG	1.45
modified_base	1263	TTAAAGATAGTAAAGGTATTGGTGTAAAAATTATTGAAGAT	3.99
modified_base	1264	TAAAGATAGTAAAGGTATTGGTGTAAAAATTATTGAAGATA	4.2
m4C	1264	TATCTTCAATAATTTTTACACCAATACCTTTACTATCTTTA	1.63
modified_base	1265	AAAGATAGTAAAGGTATTGGTGTAAAAATTATTGAAGATAA	2.85
modified_base	1266	AAGATAGTAAAGGTATTGGTGTAAAAATTATTGAAGATAAA	2.41
modified_base	1273	TAAAGGTATTGGTGTAAAAATTATTGAAGATAAATATAACA	1.4
modified_base	1274	AAAGGTATTGGTGTAAAAATTATTGAAGATAAATATAACAA	1.43
modified_base	1275	AAGGTATTGGTGTAAAAATTATTGAAGATAAATATAACAAA	1.39
modified_base	1277	GGTATTGGTGTAAAAATTATTGAAGATAAATATAACAAAAG	1.86
modified_base	1279	TTCTTTTGTTATATTTATCTTCAATAATTTTTACACCAATA	1.38
modified_base	1281	TTTTCTTTTGTTATATTTATCTTCAATAATTTTTACACCAA	1.3
modified_base	1284	GTTTTTTCTTTTGTTATATTTATCTTCAATAATTTTTACAC	1.32
m6A	1286	GTAAAAATTATTGAAGATAAATATAACAAAAGAAAAAACAA	2.21
modified_base	1289	AAAATTATTGAAGATAAATATAACAAAAGAAAAAACAATTT	1.85
modified_base	1292	ATTATTGAAGATAAATATAACAAAAGAAAAAACAATTTTTA	1.81
modified_base	1297	TGAAGATAAATATAACAAAAGAAAAAACAATTTTTAAAAAA	3.09
modified_base	1297	TTTTTTAAAAATTGTTTTTTCTTTTGTTATATTTATCTTCA	1.46
modified_base	1304	TATAATTTTTTTTAAAAATTGTTTTTTCTTTTGTTATATTT	2
modified_base	1305	TTATAATTTTTTTTAAAAATTGTTTTTTCTTTTGTTATATT	1.6
modified_base	1308	ATAACAAAAGAAAAAACAATTTTTAAAAAAAATTATAAAAA	1.43
m6A	1312	CAAAAGAAAAAACAATTTTTAAAAAAAATTATAAAAAAAAA	1.34
modified_base	1314	TGTTTTTTTTTATAATTTTTTTTAAAAATTGTTTTTTCTTT	1.46
modified_base	1315	ATGTTTTTTTTTATAATTTTTTTTAAAAATTGTTTTTTCTT	1.67
modified_base	1319	TACTATGTTTTTTTTTATAATTTTTTTTAAAAATTGTTTTT	1.29
modified_base	1320	AAAACAATTTTTAAAAAAAATTATAAAAAAAAACATAGTAT	2.04
modified_base	1321	AAACAATTTTTAAAAAAAATTATAAAAAAAAACATAGTATA	1.51
modified_base	1323	ACAATTTTTAAAAAAAATTATAAAAAAAAACATAGTATATA	2.56
modified_base	1332	AAAAAAAATTATAAAAAAAAACATAGTATATATTATTCAAC	1.39
modified_base	1333	TGTTGAATAATATATACTATGTTTTTTTTTATAATTTTTTT	1.68
modified_base	1334	ATGTTGAATAATATATACTATGTTTTTTTTTATAATTTTTT	1.4
modified_base	1342	AATTTTAGATGTTGAATAATATATACTATGTTTTTTTTTAT	2.03
m6A	1346	AAAAAAACATAGTATATATTATTCAACATCTAAAATTATTA	1.33
modified_base	1352	ACATAGTATATATTATTCAACATCTAAAATTATTAAAGACT	1.7
modified_base	1352	AGTCTTTAATAATTTTAGATGTTGAATAATATATACTATGT	2.16
modified_base	1353	TAGTCTTTAATAATTTTAGATGTTGAATAATATATACTATG	1.6
modified_base	1354	ATAGTATATATTATTCAACATCTAAAATTATTAAAGACTAC	1.33
modified_base	1355	TGTAGTCTTTAATAATTTTAGATGTTGAATAATATATACTA	2.37
modified_base	1365	TATTCAACATCTAAAATTATTAAAGACTACACACTAAGTGC	1.39
modified_base	1374	AACATTACTGCACTTAGTGTGTAGTCTTTAATAATTTTAGA	1.9
modified_base	1376	CTAACATTACTGCACTTAGTGTGTAGTCTTTAATAATTTTA	2.67
modified_base	1379	AATTATTAAAGACTACACACTAAGTGCAGTAATGTTAGGTT	1.62
modified_base	1382	TATTAAAGACTACACACTAAGTGCAGTAATGTTAGGTTTAG	3.45
modified_base	1384	TTAAAGACTACACACTAAGTGCAGTAATGTTAGGTTTAGGA	2.18
modified_base	1387	AAGACTACACACTAAGTGCAGTAATGTTAGGTTTAGGAATT	1.89
m4C	1387	AATTCCTAAACCTAACATTACTGCACTTAGTGTGTAGTCTT	1.52
modified_base	1391	CTACACACTAAGTGCAGTAATGTTAGGTTTAGGAATTTTGG	1.41
modified_base	1392	TACACACTAAGTGCAGTAATGTTAGGTTTAGGAATTTTGGT	1.88
modified_base	1396	CACTAAGTGCAGTAATGTTAGGTTTAGGAATTTTGGTTGCA	2.85
modified_base	1397	ACTAAGTGCAGTAATGTTAGGTTTAGGAATTTTGGTTGCAT	4.06
modified_base	1400	AAGTGCAGTAATGTTAGGTTTAGGAATTTTGGTTGCATATT	1.52
modified_base	1402	GTGCAGTAATGTTAGGTTTAGGAATTTTGGTTGCATATTTA	2.05
modified_base	1402	TAAATATGCAACCAAAATTCCTAAACCTAACATTACTGCAC	1.53
modified_base	1403	TTAAATATGCAACCAAAATTCCTAAACCTAACATTACTGCA	1.98
modified_base	1404	CTTAAATATGCAACCAAAATTCCTAAACCTAACATTACTGC	1.57
modified_base	1405	ACTTAAATATGCAACCAAAATTCCTAAACCTAACATTACTG	1.36
modified_base	1406	AGTAATGTTAGGTTTAGGAATTTTGGTTGCATATTTAAGTC	1.49
modified_base	1408	TAATGTTAGGTTTAGGAATTTTGGTTGCATATTTAAGTCAC	1.56
modified_base	1409	AATGTTAGGTTTAGGAATTTTGGTTGCATATTTAAGTCACT	2.47
modified_base	1410	ATGTTAGGTTTAGGAATTTTGGTTGCATATTTAAGTCACTT	2.42
modified_base	1411	TGTTAGGTTTAGGAATTTTGGTTGCATATTTAAGTCACTTT	3.02
m4C	1411	AAAGTGACTTAAATATGCAACCAAAATTCCTAAACCTAACA	1.51
modified_base	1415	GAATAAAGTGACTTAAATATGCAACCAAAATTCCTAAACCT	1.44
modified_base	1426	GAAATTAAAACGAATAAAGTGACTTAAATATGCAACCAAAA	1.88
modified_base	1428	AAGAAATTAAAACGAATAAAGTGACTTAAATATGCAACCAA	2.17
modified_base	1433	TGCATATTTAAGTCACTTTATTCGTTTTAATTTCTTAGCTT	1.38
modified_base	1434	GCATATTTAAGTCACTTTATTCGTTTTAATTTCTTAGCTTT	1.44
modified_base	1436	ATATTTAAGTCACTTTATTCGTTTTAATTTCTTAGCTTTTG	2.23
modified_base	1436	CAAAAGCTAAGAAATTAAAACGAATAAAGTGACTTAAATAT	1.5
modified_base	1446	AAAGAAAAATCAAAAGCTAAGAAATTAAAACGAATAAAGTG	1.85
modified_base	1449	AACAAAGAAAAATCAAAAGCTAAGAAATTAAAACGAATAAA	1.73
modified_base	1450	AAACAAAGAAAAATCAAAAGCTAAGAAATTAAAACGAATAA	1.39
m4C	1451	TATTCGTTTTAATTTCTTAGCTTTTGATTTTTCTTTGTTTA	2.16
modified_base	1451	TAAACAAAGAAAAATCAAAAGCTAAGAAATTAAAACGAATA	2.77
m4C	1456	AAGTGTAAACAAAGAAAAATCAAAAGCTAAGAAATTAAAAC	2.12
modified_base	1464	TTCTTAGCTTTTGATTTTTCTTTGTTTACACTTGTTTATTT	1.35
modified_base	1467	ATTAAATAAACAAGTGTAAACAAAGAAAAATCAAAAGCTAA	2.39
modified_base	1471	ATAAATTAAATAAACAAGTGTAAACAAAGAAAAATCAAAAG	1.4
modified_base	1473	TTATAAATTAAATAAACAAGTGTAAACAAAGAAAAATCAAA	1.5
m4C	1474	TTGATTTTTCTTTGTTTACACTTGTTTATTTAATTTATAAA	1.36
m4C	1477	AACTTTATAAATTAAATAAACAAGTGTAAACAAAGAAAAAT	2.34
modified_base	1491	ACACTTGTTTATTTAATTTATAAAGTTAAATATCGCTTTGT	1.77
m4C	1504	TAATTTATAAAGTTAAATATCGCTTTGTATATTTAGTTACA	1.68
modified_base	1504	TGTAACTAAATATACAAAGCGATATTTAACTTTATAAATTA	1.42
modified_base	1506	ATTGTAACTAAATATACAAAGCGATATTTAACTTTATAAAT	2.11
modified_base	1510	TAAAATTGTAACTAAATATACAAAGCGATATTTAACTTTAT	1.59
modified_base	1512	AATAAAATTGTAACTAAATATACAAAGCGATATTTAACTTT	1.37
modified_base	1517	TAAATATCGCTTTGTATATTTAGTTACAATTTTATTAAGTT	1.56
modified_base	1519	AATATCGCTTTGTATATTTAGTTACAATTTTATTAAGTTTA	1.7
modified_base	1522	AGCTAAACTTAATAAAATTGTAACTAAATATACAAAGCGAT	1.33
modified_base	1523	TCGCTTTGTATATTTAGTTACAATTTTATTAAGTTTAGCTA	1.38
modified_base	1524	TTAGCTAAACTTAATAAAATTGTAACTAAATATACAAAGCG	1.45
modified_base	1525	ATTAGCTAAACTTAATAAAATTGTAACTAAATATACAAAGC	1.82
modified_base	1532	ATATTTAGTTACAATTTTATTAAGTTTAGCTAATTTATTGC	1.79
modified_base	1535	TTTAGTTACAATTTTATTAAGTTTAGCTAATTTATTGCACG	3.78
modified_base	1536	TTAGTTACAATTTTATTAAGTTTAGCTAATTTATTGCACGG	1.43
modified_base	1538	AGTTACAATTTTATTAAGTTTAGCTAATTTATTGCACGGAA	1.46
modified_base	1540	TTACAATTTTATTAAGTTTAGCTAATTTATTGCACGGAAGT	1.39
modified_base	1540	ACTTCCGTGCAATAAATTAGCTAAACTTAATAAAATTGTAA	1.32
modified_base	1541	GACTTCCGTGCAATAAATTAGCTAAACTTAATAAAATTGTA	1.9
modified_base	1543	AGGACTTCCGTGCAATAAATTAGCTAAACTTAATAAAATTG	1.34
modified_base	1551	TTAAGTTTAGCTAATTTATTGCACGGAAGTCCTTCATGGAT	2.81
m4C	1554	AGTTTAGCTAATTTATTGCACGGAAGTCCTTCATGGATCGG	1.85
m4C	1555	TCCGATCCATGAAGGACTTCCGTGCAATAAATTAGCTAAAC	1.88
modified_base	1556	TTTAGCTAATTTATTGCACGGAAGTCCTTCATGGATCGGAA	2.68
modified_base	1557	GTTCCGATCCATGAAGGACTTCCGTGCAATAAATTAGCTAA	1.88
modified_base	1559	AGCTAATTTATTGCACGGAAGTCCTTCATGGATCGGAACAA	1.53
modified_base	1563	AATTTATTGCACGGAAGTCCTTCATGGATCGGAACAATGGT	1.6
modified_base	1564	ATTTATTGCACGGAAGTCCTTCATGGATCGGAACAATGGTT	1.42
modified_base	1567	TATTGCACGGAAGTCCTTCATGGATCGGAACAATGGTTTTA	1.59
modified_base	1568	ATTGCACGGAAGTCCTTCATGGATCGGAACAATGGTTTTAA	3.66
m4C	1568	TTAAAACCATTGTTCCGATCCATGAAGGACTTCCGTGCAAT	1.63
modified_base	1569	TTGCACGGAAGTCCTTCATGGATCGGAACAATGGTTTTAAG	1.82
modified_base	1571	GCACGGAAGTCCTTCATGGATCGGAACAATGGTTTTAAGTT	1.66
modified_base	1573	ACGGAAGTCCTTCATGGATCGGAACAATGGTTTTAAGTTTA	1.76
modified_base	1574	CGGAAGTCCTTCATGGATCGGAACAATGGTTTTAAGTTTAA	1.6
modified_base	1577	AAGTCCTTCATGGATCGGAACAATGGTTTTAAGTTTAAATA	1.49
modified_base	1581	CCTTCATGGATCGGAACAATGGTTTTAAGTTTAAATAACTT	2.03
modified_base	1582	CTTCATGGATCGGAACAATGGTTTTAAGTTTAAATAACTTA	1.98
modified_base	1583	TTCATGGATCGGAACAATGGTTTTAAGTTTAAATAACTTAT	1.32
modified_base	1584	TCATGGATCGGAACAATGGTTTTAAGTTTAAATAACTTATT	1.31
modified_base	1586	ATGGATCGGAACAATGGTTTTAAGTTTAAATAACTTATTTT	2.04
modified_base	1588	AAAAAATAAGTTATTTAAACTTAAAACCATTGTTCCGATCC	1.34
modified_base	1589	GATCGGAACAATGGTTTTAAGTTTAAATAACTTATTTTTTG	2.66
modified_base	1590	ATCGGAACAATGGTTTTAAGTTTAAATAACTTATTTTTTGT	1.3
modified_base	1597	CATAGTAACAAAAAATAAGTTATTTAAACTTAAAACCATTG	1.4
modified_base	1599	ACCATAGTAACAAAAAATAAGTTATTTAAACTTAAAACCAT	1.48
modified_base	1607	AAGTTTAAATAACTTATTTTTTGTTACTATGGTTATTCTTT	1.46
modified_base	1612	TTTAAAAAGAATAACCATAGTAACAAAAAATAAGTTATTTA	2.08
m4C	1613	AAATAACTTATTTTTTGTTACTATGGTTATTCTTTTTAAAA	1.47
modified_base	1613	TTTTAAAAAGAATAACCATAGTAACAAAAAATAAGTTATTT	1.72
modified_base	1615	CTTTTTAAAAAGAATAACCATAGTAACAAAAAATAAGTTAT	1.76
modified_base	1617	AACTTATTTTTTGTTACTATGGTTATTCTTTTTAAAAAGTT	2.03
modified_base	1618	TAACTTTTTAAAAAGAATAACCATAGTAACAAAAAATAAGT	2.52
modified_base	1619	CTTATTTTTTGTTACTATGGTTATTCTTTTTAAAAAGTTAT	1.45
modified_base	1622	ATTTTTTGTTACTATGGTTATTCTTTTTAAAAAGTTATTTA	1.43
modified_base	1623	TTTTTTGTTACTATGGTTATTCTTTTTAAAAAGTTATTTAT	1.44
modified_base	1625	TTTTGTTACTATGGTTATTCTTTTTAAAAAGTTATTTATTC	1.99
modified_base	1626	TTTGTTACTATGGTTATTCTTTTTAAAAAGTTATTTATTCC	1.77
modified_base	1627	TTGTTACTATGGTTATTCTTTTTAAAAAGTTATTTATTCCA	1.52
modified_base	1629	GTTACTATGGTTATTCTTTTTAAAAAGTTATTTATTCCAAA	1.52
modified_base	1630	TTTTGGAATAAATAACTTTTTAAAAAGAATAACCATAGTAA	1.64
modified_base	1634	GTCTTTTTGGAATAAATAACTTTTTAAAAAGAATAACCATA	1.65
modified_base	1642	AAATTTTGGTCTTTTTGGAATAAATAACTTTTTAAAAAGAA	1.33
modified_base	1643	TCTTTTTAAAAAGTTATTTATTCCAAAAAGACCAAAATTTT	1.57
modified_base	1644	CTTTTTAAAAAGTTATTTATTCCAAAAAGACCAAAATTTTA	1.46
modified_base	1645	TTTTTAAAAAGTTATTTATTCCAAAAAGACCAAAATTTTAT	2.36
modified_base	1645	ATAAAATTTTGGTCTTTTTGGAATAAATAACTTTTTAAAAA	2.14
modified_base	1646	TTTTAAAAAGTTATTTATTCCAAAAAGACCAAAATTTTATC	1.73
modified_base	1646	GATAAAATTTTGGTCTTTTTGGAATAAATAACTTTTTAAAA	2.74
modified_base	1648	AAGATAAAATTTTGGTCTTTTTGGAATAAATAACTTTTTAA	2.06
modified_base	1649	TAAGATAAAATTTTGGTCTTTTTGGAATAAATAACTTTTTA	1.31
modified_base	1651	ATTAAGATAAAATTTTGGTCTTTTTGGAATAAATAACTTTT	1.39
modified_base	1652	AAAGTTATTTATTCCAAAAAGACCAAAATTTTATCTTAATT	3.45
modified_base	1654	AGTTATTTATTCCAAAAAGACCAAAATTTTATCTTAATTTA	1.96
modified_base	1654	TAAATTAAGATAAAATTTTGGTCTTTTTGGAATAAATAACT	1.66
modified_base	1655	ATAAATTAAGATAAAATTTTGGTCTTTTTGGAATAAATAAC	2.1
modified_base	1657	TCATAAATTAAGATAAAATTTTGGTCTTTTTGGAATAAATA	1.32
m6A	1667	ATACTAAAACTCATAAATTAAGATAAAATTTTGGTCTTTTT	1.33
modified_base	1672	GACCAAAATTTTATCTTAATTTATGAGTTTTAGTATTAAGT	1.42
modified_base	1673	ACCAAAATTTTATCTTAATTTATGAGTTTTAGTATTAAGTT	1.42
modified_base	1675	CAAAATTTTATCTTAATTTATGAGTTTTAGTATTAAGTTCA	1.91
modified_base	1676	AAAATTTTATCTTAATTTATGAGTTTTAGTATTAAGTTCAT	2.36
modified_base	1678	AATTTTATCTTAATTTATGAGTTTTAGTATTAAGTTCATTC	2.25
modified_base	1678	GAATGAACTTAATACTAAAACTCATAAATTAAGATAAAATT	1.64
modified_base	1679	ATTTTATCTTAATTTATGAGTTTTAGTATTAAGTTCATTCT	2.13
modified_base	1682	TTATCTTAATTTATGAGTTTTAGTATTAAGTTCATTCTTAA	1.46
modified_base	1684	TGTTAAGAATGAACTTAATACTAAAACTCATAAATTAAGAT	1.36
modified_base	1686	GTTGTTAAGAATGAACTTAATACTAAAACTCATAAATTAAG	1.53
modified_base	1688	TAATTTATGAGTTTTAGTATTAAGTTCATTCTTAACAACTG	1.44
modified_base	1696	GAGTTTTAGTATTAAGTTCATTCTTAACAACTGTTTTTAAT	1.88
modified_base	1697	AGTTTTAGTATTAAGTTCATTCTTAACAACTGTTTTTAATG	1.72
modified_base	1698	ACATTAAAAACAGTTGTTAAGAATGAACTTAATACTAAAAC	1.84
modified_base	1703	AGTATTAAGTTCATTCTTAACAACTGTTTTTAATGTGATTA	1.56
modified_base	1703	TAATCACATTAAAAACAGTTGTTAAGAATGAACTTAATACT	1.37
modified_base	1704	ATAATCACATTAAAAACAGTTGTTAAGAATGAACTTAATAC	1.79
modified_base	1705	CATAATCACATTAAAAACAGTTGTTAAGAATGAACTTAATA	1.62
modified_base	1706	ATTAAGTTCATTCTTAACAACTGTTTTTAATGTGATTATGA	1.49
modified_base	1707	TTAAGTTCATTCTTAACAACTGTTTTTAATGTGATTATGAA	1.7
modified_base	1708	GTTCATAATCACATTAAAAACAGTTGTTAAGAATGAACTTA	1.41
modified_base	1714	AATACCGTTCATAATCACATTAAAAACAGTTGTTAAGAATG	1.32
modified_base	1715	GAATACCGTTCATAATCACATTAAAAACAGTTGTTAAGAAT	1.31
modified_base	1717	TCTTAACAACTGTTTTTAATGTGATTATGAACGGTATTCTT	1.79
modified_base	1717	AAGAATACCGTTCATAATCACATTAAAAACAGTTGTTAAGA	1.39
modified_base	1724	AACTGTTTTTAATGTGATTATGAACGGTATTCTTTACACTC	1.3
m4C	1728	GTTTTTAATGTGATTATGAACGGTATTCTTTACACTCCACT	1.35
modified_base	1740	GTGTATCAATAAAGTGGAGTGTAAAGAATACCGTTCATAAT	1.42
modified_base	1741	AGTGTATCAATAAAGTGGAGTGTAAAGAATACCGTTCATAA	1.39
m4C	1742	TATGAACGGTATTCTTTACACTCCACTTTATTGATACACTT	1.78
modified_base	1742	AAGTGTATCAATAAAGTGGAGTGTAAAGAATACCGTTCATA	1.8
modified_base	1744	AAAAGTGTATCAATAAAGTGGAGTGTAAAGAATACCGTTCA	1.64
modified_base	1745	TAAAAGTGTATCAATAAAGTGGAGTGTAAAGAATACCGTTC	3.09
modified_base	1747	TTTAAAAGTGTATCAATAAAGTGGAGTGTAAAGAATACCGT	2.27
modified_base	1757	TTGGGGTAATTTTAAAAGTGTATCAATAAAGTGGAGTGTAA	1.46
m4C	1760	CACTCCACTTTATTGATACACTTTTAAAATTACCCCAACAC	2.27
modified_base	1760	GTGTTGGGGTAATTTTAAAAGTGTATCAATAAAGTGGAGTG	1.9
modified_base	1766	AATTCAGTGTTGGGGTAATTTTAAAAGTGTATCAATAAAGT	1.4
modified_base	1768	AAAATTCAGTGTTGGGGTAATTTTAAAAGTGTATCAATAAA	1.34
m4C	1772	TTGATACACTTTTAAAATTACCCCAACACTGAATTTTTTAG	5.76
modified_base	1772	CTAAAAAATTCAGTGTTGGGGTAATTTTAAAAGTGTATCAA	1.37
modified_base	1773	TCTAAAAAATTCAGTGTTGGGGTAATTTTAAAAGTGTATCA	1.71
modified_base	1774	TTCTAAAAAATTCAGTGTTGGGGTAATTTTAAAAGTGTATC	3.22
modified_base	1775	CTTCTAAAAAATTCAGTGTTGGGGTAATTTTAAAAGTGTAT	4.81
modified_base	1777	TACTTCTAAAAAATTCAGTGTTGGGGTAATTTTAAAAGTGT	1.4
m4C	1780	CTTTTAAAATTACCCCAACACTGAATTTTTTAGAAGTACAA	1.85
m4C	1782	TTTTGTACTTCTAAAAAATTCAGTGTTGGGGTAATTTTAAA	1.83
modified_base	1792	CCCCAACACTGAATTTTTTAGAAGTACAAAAAATTTATGAA	3.4
m4C	1792	TTCATAAATTTTTTGTACTTCTAAAAAATTCAGTGTTGGGG	1.42
modified_base	1793	TTTCATAAATTTTTTGTACTTCTAAAAAATTCAGTGTTGGG	1.35
m4C	1798	CACTGAATTTTTTAGAAGTACAAAAAATTTATGAAAAGCAC	1.77
modified_base	1807	TTTTAGAAGTACAAAAAATTTATGAAAAGCACCCGACTTTA	1.49
modified_base	1808	ATAAAGTCGGGTGCTTTTCATAAATTTTTTGTACTTCTAAA	1.4
m4C	1816	TACAAAAAATTTATGAAAAGCACCCGACTTTATTTTTGTTA	1.78
modified_base	1816	TAACAAAAATAAAGTCGGGTGCTTTTCATAAATTTTTTGTA	1.91
m4C	1818	CAAAAAATTTATGAAAAGCACCCGACTTTATTTTTGTTAAA	2.21
modified_base	1818	TTTAACAAAAATAAAGTCGGGTGCTTTTCATAAATTTTTTG	1.8
modified_base	1820	TATTTAACAAAAATAAAGTCGGGTGCTTTTCATAAATTTTT	1.86
modified_base	1821	ATATTTAACAAAAATAAAGTCGGGTGCTTTTCATAAATTTT	2.02
modified_base	1828	ATGAAAAGCACCCGACTTTATTTTTGTTAAATATTAAATCA	1.49
modified_base	1829	TGAAAAGCACCCGACTTTATTTTTGTTAAATATTAAATCAT	1.4
modified_base	1831	AAAAGCACCCGACTTTATTTTTGTTAAATATTAAATCATAT	1.55
modified_base	1832	AAAGCACCCGACTTTATTTTTGTTAAATATTAAATCATATT	1.8
modified_base	1833	AAGCACCCGACTTTATTTTTGTTAAATATTAAATCATATTG	1.7
modified_base	1836	AATCAATATGATTTAATATTTAACAAAAATAAAGTCGGGTG	1.54
modified_base	1839	CCGACTTTATTTTTGTTAAATATTAAATCATATTGATTAGG	1.37
modified_base	1847	CAATAATTCCTAATCAATATGATTTAATATTTAACAAAAAT	1.39
modified_base	1852	TGTTAAATATTAAATCATATTGATTAGGAATTATTGCTTTA	1.49
modified_base	1853	GTTAAATATTAAATCATATTGATTAGGAATTATTGCTTTAT	3.9
modified_base	1856	AAATATTAAATCATATTGATTAGGAATTATTGCTTTATATA	1.4
modified_base	1860	CTTGTATATAAAGCAATAATTCCTAATCAATATGATTTAAT	1.31
modified_base	1861	ACTTGTATATAAAGCAATAATTCCTAATCAATATGATTTAA	1.28
modified_base	1862	TAAATCATATTGATTAGGAATTATTGCTTTATATACAAGTT	1.53
modified_base	1865	ATCATATTGATTAGGAATTATTGCTTTATATACAAGTTTTA	1.56
modified_base	1868	AATTAAAACTTGTATATAAAGCAATAATTCCTAATCAATAT	2.13
modified_base	1874	TAATTAAATTAAAACTTGTATATAAAGCAATAATTCCTAAT	1.33
m4C	1877	AGGAATTATTGCTTTATATACAAGTTTTAATTTAATTAAAA	2.12
modified_base	1892	ATATACAAGTTTTAATTTAATTAAAAACATCATTATTAGTT	1.3
modified_base	1900	TGATATAAAACTAATAATGATGTTTTTAATTAAATTAAAAC	2.23
modified_base	1902	AATGATATAAAACTAATAATGATGTTTTTAATTAAATTAAA	1.51
modified_base	1905	AATTTAATTAAAAACATCATTATTAGTTTTATATCATTAAC	1.56
modified_base	1907	TTTAATTAAAAACATCATTATTAGTTTTATATCATTAACTA	1.6
modified_base	1908	TTAATTAAAAACATCATTATTAGTTTTATATCATTAACTAT	1.43
modified_base	1916	AAACATCATTATTAGTTTTATATCATTAACTATATTAAAAA	1.65
modified_base	1919	AAATTTTTAATATAGTTAATGATATAAAACTAATAATGATG	1.89
modified_base	1928	TAGTTTTATATCATTAACTATATTAAAAATTTTTGCAGATA	2.5
modified_base	1930	GTTTTATATCATTAACTATATTAAAAATTTTTGCAGATAAA	2.03
modified_base	1931	TTTTATATCATTAACTATATTAAAAATTTTTGCAGATAAAA	1.48
modified_base	1941	TTAACTATATTAAAAATTTTTGCAGATAAAAAAACGATTAT	1.86
m4C	1942	AATAATCGTTTTTTTATCTGCAAAAATTTTTAATATAGTTA	2.02
m4C	1943	AACTATATTAAAAATTTTTGCAGATAAAAAAACGATTATTA	2.14
m4C	1945	TGTAATAATCGTTTTTTTATCTGCAAAAATTTTTAATATAG	2.22
modified_base	1956	ATTTTTGCAGATAAAAAAACGATTATTACATATTAACAAGG	1.82
modified_base	1956	CCTTGTTAATATGTAATAATCGTTTTTTTATCTGCAAAAAT	1.3
modified_base	1966	ATAAAAAAACGATTATTACATATTAACAAGGAATAATTTAT	1.53
modified_base	1972	AAACGATTATTACATATTAACAAGGAATAATTTATGAAATT	1.48
modified_base	1975	CGATTATTACATATTAACAAGGAATAATTTATGAAATTATA	2.13
modified_base	1976	ATATAATTTCATAAATTATTCCTTGTTAATATGTAATAATC	1.97
modified_base	1982	TACATATTAACAAGGAATAATTTATGAAATTATATGATTCT	1.38
modified_base	1986	TATTAACAAGGAATAATTTATGAAATTATATGATTCTTATT	1.39
modified_base	1996	GAATAATTTATGAAATTATATGATTCTTATTCTAATCAATT	1.58
modified_base	2002	TTTATGAAATTATATGATTCTTATTCTAATCAATTAGTAGA	1.82
modified_base	2007	TAATTTCTACTAATTGATTAGAATAAGAATCATATAATTTC	2.37
modified_base	2010	CATTAATTTCTACTAATTGATTAGAATAAGAATCATATAAT	1.89
modified_base	2012	ATCATTAATTTCTACTAATTGATTAGAATAAGAATCATATA	1.59
modified_base	2013	ATATGATTCTTATTCTAATCAATTAGTAGAAATTAATGATG	1.36
modified_base	2013	CATCATTAATTTCTACTAATTGATTAGAATAAGAATCATAT	1.4
modified_base	2015	ATGATTCTTATTCTAATCAATTAGTAGAAATTAATGATGAA	1.59
modified_base	2016	TGATTCTTATTCTAATCAATTAGTAGAAATTAATGATGAAT	1.75
modified_base	2018	ATTCTTATTCTAATCAATTAGTAGAAATTAATGATGAATTA	2.35
modified_base	2019	TTCTTATTCTAATCAATTAGTAGAAATTAATGATGAATTAA	1.69
modified_base	2023	GAAATTAATTCATCATTAATTTCTACTAATTGATTAGAATA	2.24
modified_base	2029	AATCAATTAGTAGAAATTAATGATGAATTAATTTCAATTTA	1.72
modified_base	2030	ATCAATTAGTAGAAATTAATGATGAATTAATTTCAATTTAT	1.74
modified_base	2033	ATTATAAATTGAAATTAATTCATCATTAATTTCTACTAATT	1.42
modified_base	2044	GTTGGTCCACAATTATAAATTGAAATTAATTCATCATTAAT	1.4
modified_base	2045	GGTTGGTCCACAATTATAAATTGAAATTAATTCATCATTAA	1.53
modified_base	2049	AAACGGTTGGTCCACAATTATAAATTGAAATTAATTCATCA	1.7
modified_base	2054	AATTAATTTCAATTTATAATTGTGGACCAACCGTTTATAAT	1.39
m4C	2060	TTTCAATTTATAATTGTGGACCAACCGTTTATAATCATATC	1.49
modified_base	2061	GGATATGATTATAAACGGTTGGTCCACAATTATAAATTGAA	2.32
modified_base	2063	ATGGATATGATTATAAACGGTTGGTCCACAATTATAAATTG	1.53
modified_base	2064	TATGGATATGATTATAAACGGTTGGTCCACAATTATAAATT	1.65
m4C	2065	ATTTATAATTGTGGACCAACCGTTTATAATCATATCCATAT	1.68
modified_base	2065	ATATGGATATGATTATAAACGGTTGGTCCACAATTATAAAT	2.64
modified_base	2066	AATATGGATATGATTATAAACGGTTGGTCCACAATTATAAA	1.54
modified_base	2070	TGCCAATATGGATATGATTATAAACGGTTGGTCCACAATTA	1.31
modified_base	2080	GGGCGAGCATTGCCAATATGGATATGATTATAAACGGTTGG	1.66
modified_base	2082	AAGGGCGAGCATTGCCAATATGGATATGATTATAAACGGTT	1.3
modified_base	2083	ACCGTTTATAATCATATCCATATTGGCAATGCTCGCCCTTT	1.86
modified_base	2093	CATAGTAATTAAAGGGCGAGCATTGCCAATATGGATATGAT	1.66
m4C	2094	TCATATCCATATTGGCAATGCTCGCCCTTTAATTACTATGG	1.35
modified_base	2094	CCATAGTAATTAAAGGGCGAGCATTGCCAATATGGATATGA	2.07
m4C	2096	ATATCCATATTGGCAATGCTCGCCCTTTAATTACTATGGAC	1.88
modified_base	2096	GTCCATAGTAATTAAAGGGCGAGCATTGCCAATATGGATAT	1.69
modified_base	2098	ACGTCCATAGTAATTAAAGGGCGAGCATTGCCAATATGGAT	1.85
modified_base	2099	CACGTCCATAGTAATTAAAGGGCGAGCATTGCCAATATGGA	2.44
modified_base	2100	ACACGTCCATAGTAATTAAAGGGCGAGCATTGCCAATATGG	3.09
modified_base	2113	GCTCGCCCTTTAATTACTATGGACGTGTTATATCGTTTTTT	2.58
modified_base	2114	CTCGCCCTTTAATTACTATGGACGTGTTATATCGTTTTTTA	2.88
modified_base	2114	TAAAAAACGATATAACACGTCCATAGTAATTAAAGGGCGAG	2.04
m6A	2125	TTATGTTTTTTTAAAAAACGATATAACACGTCCATAGTAAT	2.06
m4C	2126	TTACTATGGACGTGTTATATCGTTTTTTAAAAAAACATAAT	2.05
modified_base	2131	ATGGACGTGTTATATCGTTTTTTAAAAAAACATAATATCAA	1.56
modified_base	2132	TGGACGTGTTATATCGTTTTTTAAAAAAACATAATATCAAA	1.43
modified_base	2133	GGACGTGTTATATCGTTTTTTAAAAAAACATAATATCAAAA	1.83
modified_base	2137	TTAGTTTTGATATTATGTTTTTTTAAAAAACGATATAACAC	1.39
modified_base	2138	TTTAGTTTTGATATTATGTTTTTTTAAAAAACGATATAACA	1.49
modified_base	2140	TATTTAGTTTTGATATTATGTTTTTTTAAAAAACGATATAA	1.64
modified_base	2141	ATATTTAGTTTTGATATTATGTTTTTTTAAAAAACGATATA	2.13
modified_base	2142	CATATTTAGTTTTGATATTATGTTTTTTTAAAAAACGATAT	1.85
modified_base	2146	CGTTTTTTAAAAAAACATAATATCAAAACTAAATATGTTTT	1.55
modified_base	2148	TTTTTTAAAAAAACATAATATCAAAACTAAATATGTTTTAA	1.62
modified_base	2149	TTTTTAAAAAAACATAATATCAAAACTAAATATGTTTTAAA	1.33
modified_base	2154	TAATATTTAAAACATATTTAGTTTTGATATTATGTTTTTTT	3.47
modified_base	2159	AACATAATATCAAAACTAAATATGTTTTAAATATTACTGAT	1.61
modified_base	2161	CATAATATCAAAACTAAATATGTTTTAAATATTACTGATAT	1.51
modified_base	2162	ATAATATCAAAACTAAATATGTTTTAAATATTACTGATATT	3.11
modified_base	2168	GTCATCAATATCAGTAATATTTAAAACATATTTAGTTTTGA	1.49
modified_base	2171	TTTGTCATCAATATCAGTAATATTTAAAACATATTTAGTTT	1.35
modified_base	2172	AACTAAATATGTTTTAAATATTACTGATATTGATGACAAAA	1.5
m4C	2177	AATGATTTTGTCATCAATATCAGTAATATTTAAAACATATT	1.76
modified_base	2179	TATGTTTTAAATATTACTGATATTGATGACAAAATCATTAA	1.4
modified_base	2181	TGTTTTAAATATTACTGATATTGATGACAAAATCATTAATT	1.69
modified_base	2182	GTTTTAAATATTACTGATATTGATGACAAAATCATTAATTA	1.52
modified_base	2185	TTAAATATTACTGATATTGATGACAAAATCATTAATTATGC	1.71
modified_base	2186	TAAATATTACTGATATTGATGACAAAATCATTAATTATGCT	2.05
modified_base	2188	AGAGCATAATTAATGATTTTGTCATCAATATCAGTAATATT	1.48
modified_base	2189	TAGAGCATAATTAATGATTTTGTCATCAATATCAGTAATAT	1.29
modified_base	2194	TTAGCTAGAGCATAATTAATGATTTTGTCATCAATATCAGT	1.31
modified_base	2199	GGTTATTAGCTAGAGCATAATTAATGATTTTGTCATCAATA	1.48
m4C	2205	TGACAAAATCATTAATTATGCTCTAGCTAATAACCTAAAAG	2.85
modified_base	2205	CTTTTAGGTTATTAGCTAGAGCATAATTAATGATTTTGTCA	1.51
modified_base	2209	AATTCTTTTAGGTTATTAGCTAGAGCATAATTAATGATTTT	1.39
m4C	2210	TAATTCTTTTAGGTTATTAGCTAGAGCATAATTAATGATTT	1.55
modified_base	2216	AACCTCTAATTCTTTTAGGTTATTAGCTAGAGCATAATTAA	1.56
modified_base	2218	AATTATGCTCTAGCTAATAACCTAAAAGAATTAGAGGTTAG	1.34
modified_base	2219	ATTATGCTCTAGCTAATAACCTAAAAGAATTAGAGGTTAGT	1.59
modified_base	2219	ACTAACCTCTAATTCTTTTAGGTTATTAGCTAGAGCATAAT	2.32
modified_base	2223	ATTCACTAACCTCTAATTCTTTTAGGTTATTAGCTAGAGCA	1.31
modified_base	2224	TATTCACTAACCTCTAATTCTTTTAGGTTATTAGCTAGAGC	1.33
modified_base	2225	CTCTAGCTAATAACCTAAAAGAATTAGAGGTTAGTGAATAT	2.07
modified_base	2229	AGCTAATAACCTAAAAGAATTAGAGGTTAGTGAATATTATT	1.37
modified_base	2233	AATAACCTAAAAGAATTAGAGGTTAGTGAATATTATTTTAA	3.45
m4C	2234	ATTAAAATAATATTCACTAACCTCTAATTCTTTTAGGTTAT	1.55
modified_base	2235	TAACCTAAAAGAATTAGAGGTTAGTGAATATTATTTTAATG	1.43
modified_base	2238	CCTAAAAGAATTAGAGGTTAGTGAATATTATTTTAATGAAT	1.49
modified_base	2250	AGAGGTTAGTGAATATTATTTTAATGAATATTTAAAAATTA	1.51
modified_base	2251	GAGGTTAGTGAATATTATTTTAATGAATATTTAAAAATTAA	1.37
modified_base	2256	CTTTTTTAATTTTTAAATATTCATTAAAATAATATTCACTA	1.39
modified_base	2258	GTGAATATTATTTTAATGAATATTTAAAAATTAAAAAAGCT	1.82
modified_base	2259	TGAATATTATTTTAATGAATATTTAAAAATTAAAAAAGCTT	1.37
modified_base	2260	GAATATTATTTTAATGAATATTTAAAAATTAAAAAAGCTTT	1.64
modified_base	2266	GTATTTAAAGCTTTTTTAATTTTTAAATATTCATTAAAATA	1.37
modified_base	2267	TGTATTTAAAGCTTTTTTAATTTTTAAATATTCATTAAAAT	1.41
m6A	2272	AATGAATATTTAAAAATTAAAAAAGCTTTAAATACACTAGA	1.3
m4C	2276	CATTTCTAGTGTATTTAAAGCTTTTTTAATTTTTAAATATT	1.68
modified_base	2277	ATATTTAAAAATTAAAAAAGCTTTAAATACACTAGAAATGA	1.85
modified_base	2287	TTAGGATTAATCATTTCTAGTGTATTTAAAGCTTTTTTAAT	1.46
m4C	2288	TTAAAAAAGCTTTAAATACACTAGAAATGATTAATCCTAAA	1.88
modified_base	2288	TTTAGGATTAATCATTTCTAGTGTATTTAAAGCTTTTTTAA	2.05
modified_base	2291	TACTTTAGGATTAATCATTTCTAGTGTATTTAAAGCTTTTT	1.79
m4C	2296	GTTGATACTTTAGGATTAATCATTTCTAGTGTATTTAAAGC	1.44
modified_base	2297	TGTTGATACTTTAGGATTAATCATTTCTAGTGTATTTAAAG	1.31
m4C	2304	TACACTAGAAATGATTAATCCTAAAGTATCAACACATATGG	1.84
modified_base	2308	TTATCCATATGTGTTGATACTTTAGGATTAATCATTTCTAG	1.38
modified_base	2309	TAGAAATGATTAATCCTAAAGTATCAACACATATGGATAAA	1.51
modified_base	2310	AGAAATGATTAATCCTAAAGTATCAACACATATGGATAAAA	2.07
modified_base	2317	TCAATAATTTTATCCATATGTGTTGATACTTTAGGATTAAT	1.8
modified_base	2318	ATCAATAATTTTATCCATATGTGTTGATACTTTAGGATTAA	2.93
modified_base	2319	AATCAATAATTTTATCCATATGTGTTGATACTTTAGGATTA	1.54
modified_base	2322	TCCTAAAGTATCAACACATATGGATAAAATTATTGATTATA	1.77
modified_base	2323	CCTAAAGTATCAACACATATGGATAAAATTATTGATTATAT	1.94
modified_base	2324	CTAAAGTATCAACACATATGGATAAAATTATTGATTATATC	1.5
modified_base	2337	AAATCAATTTTTGGATATAATCAATAATTTTATCCATATGT	1.36
modified_base	2341	ATGGATAAAATTATTGATTATATCCAAAAATTGATTTATAA	2.04
modified_base	2343	GGATAAAATTATTGATTATATCCAAAAATTGATTTATAAAC	1.87
modified_base	2344	GATAAAATTATTGATTATATCCAAAAATTGATTTATAAACA	1.55
modified_base	2351	TTATTGATTATATCCAAAAATTGATTTATAAACAAGCAGGT	1.46
modified_base	2353	ATTGATTATATCCAAAAATTGATTTATAAACAAGCAGGTTA	2
modified_base	2354	ATAACCTGCTTGTTTATAAATCAATTTTTGGATATAATCAA	1.38
modified_base	2358	TAAAATAACCTGCTTGTTTATAAATCAATTTTTGGATATAA	1.37
m4C	2367	AAAATTGATTTATAAACAAGCAGGTTATTTTATTGGTGATG	1.54
modified_base	2367	CATCACCAATAAAATAACCTGCTTGTTTATAAATCAATTTT	2.01
modified_base	2371	ACATCATCACCAATAAAATAACCTGCTTGTTTATAAATCAA	1.49
modified_base	2376	TTATAAACAAGCAGGTTATTTTATTGGTGATGATGTTTATT	1.54
modified_base	2381	AACAAGCAGGTTATTTTATTGGTGATGATGTTTATTTTGAT	1.59
modified_base	2382	ACAAGCAGGTTATTTTATTGGTGATGATGTTTATTTTGATA	3.11
modified_base	2382	TATCAAAATAAACATCATCACCAATAAAATAACCTGCTTGT	1.58
modified_base	2384	TGTATCAAAATAAACATCATCACCAATAAAATAACCTGCTT	1.51
modified_base	2385	TTGTATCAAAATAAACATCATCACCAATAAAATAACCTGCT	1.35
modified_base	2387	CAGGTTATTTTATTGGTGATGATGTTTATTTTGATACAAAA	1.91
modified_base	2399	TTGGTGATGATGTTTATTTTGATACAAAAAAAGCTTTAAAT	1.46
modified_base	2400	AATTTAAAGCTTTTTTTGTATCAAAATAAACATCATCACCA	1.54
modified_base	2401	GGTGATGATGTTTATTTTGATACAAAAAAAGCTTTAAATTA	1.85
modified_base	2402	GTAATTTAAAGCTTTTTTTGTATCAAAATAAACATCATCAC	1.69
m4C	2403	TGATGATGTTTATTTTGATACAAAAAAAGCTTTAAATTACG	2.22
modified_base	2403	CGTAATTTAAAGCTTTTTTTGTATCAAAATAAACATCATCA	2.45
modified_base	2404	CCGTAATTTAAAGCTTTTTTTGTATCAAAATAAACATCATC	1.67
modified_base	2405	TCCGTAATTTAAAGCTTTTTTTGTATCAAAATAAACATCAT	1.43
modified_base	2411	TTTATTTTGATACAAAAAAAGCTTTAAATTACGGACAATTA	2.74
modified_base	2412	ATAATTGTCCGTAATTTAAAGCTTTTTTTGTATCAAAATAA	1.38
modified_base	2416	TTTGATAATTGTCCGTAATTTAAAGCTTTTTTTGTATCAAA	1.53
modified_base	2417	TTTTGATAATTGTCCGTAATTTAAAGCTTTTTTTGTATCAA	1.81
m4C	2422	ACAAAAAAAGCTTTAAATTACGGACAATTATCAAAACGTGA	2.16
modified_base	2422	TCACGTTTTGATAATTGTCCGTAATTTAAAGCTTTTTTTGT	1.38
modified_base	2425	AAATCACGTTTTGATAATTGTCCGTAATTTAAAGCTTTTTT	1.67
modified_base	2426	TAAATCACGTTTTGATAATTGTCCGTAATTTAAAGCTTTTT	1.68
modified_base	2427	CTAAATCACGTTTTGATAATTGTCCGTAATTTAAAGCTTTT	1.81
modified_base	2428	TCTAAATCACGTTTTGATAATTGTCCGTAATTTAAAGCTTT	1.54
modified_base	2438	ATTACGGACAATTATCAAAACGTGATTTAGAAAATGATATT	1.42
modified_base	2439	TTACGGACAATTATCAAAACGTGATTTAGAAAATGATATTG	2.24
m4C	2439	CAATATCATTTTCTAAATCACGTTTTGATAATTGTCCGTAA	1.51
modified_base	2441	ACGGACAATTATCAAAACGTGATTTAGAAAATGATATTGTT	2.16
modified_base	2442	CAACAATATCATTTTCTAAATCACGTTTTGATAATTGTCCG	1.35
modified_base	2443	GGACAATTATCAAAACGTGATTTAGAAAATGATATTGTTGG	1.37
modified_base	2444	GACAATTATCAAAACGTGATTTAGAAAATGATATTGTTGGT	1.4
modified_base	2445	ACAATTATCAAAACGTGATTTAGAAAATGATATTGTTGGTA	1.53
modified_base	2447	AATTATCAAAACGTGATTTAGAAAATGATATTGTTGGTATG	1.87
modified_base	2457	ACGTGATTTAGAAAATGATATTGTTGGTATGCGTATTGAAA	1.58
modified_base	2463	CTACACTTTCAATACGCATACCAACAATATCATTTTCTAAA	1.45
modified_base	2465	AGCTACACTTTCAATACGCATACCAACAATATCATTTTCTA	1.44
modified_base	2466	AGAAAATGATATTGTTGGTATGCGTATTGAAAGTGTAGCTA	1.74
m4C	2468	AAAATGATATTGTTGGTATGCGTATTGAAAGTGTAGCTAAT	1.49
modified_base	2468	ATTAGCTACACTTTCAATACGCATACCAACAATATCATTTT	1.58
modified_base	2469	TATTAGCTACACTTTCAATACGCATACCAACAATATCATTT	1.44
modified_base	2473	GATATTGTTGGTATGCGTATTGAAAGTGTAGCTAATAAACA	1.74
modified_base	2475	TGTGTTTATTAGCTACACTTTCAATACGCATACCAACAATA	1.41
modified_base	2480	AGGATTGTGTTTATTAGCTACACTTTCAATACGCATACCAA	1.33
modified_base	2483	ATTAGGATTGTGTTTATTAGCTACACTTTCAATACGCATAC	1.33
m4C	2484	TATGCGTATTGAAAGTGTAGCTAATAAACACAATCCTAATG	1.37
modified_base	2486	ATCATTAGGATTGTGTTTATTAGCTACACTTTCAATACGCA	1.46
modified_base	2489	AAAATCATTAGGATTGTGTTTATTAGCTACACTTTCAATAC	1.73
modified_base	2492	AATAAAATCATTAGGATTGTGTTTATTAGCTACACTTTCAA	2.09
modified_base	2493	AAATAAAATCATTAGGATTGTGTTTATTAGCTACACTTTCA	1.33
modified_base	2495	TAAAATAAAATCATTAGGATTGTGTTTATTAGCTACACTTT	1.31
modified_base	2499	TGTAGCTAATAAACACAATCCTAATGATTTTATTTTATGAA	1.45
modified_base	2499	TTCATAAAATAAAATCATTAGGATTGTGTTTATTAGCTACA	1.6
modified_base	2505	TTTTCTTTCATAAAATAAAATCATTAGGATTGTGTTTATTA	1.41
modified_base	2516	ATCCTAATGATTTTATTTTATGAAAGAAAACAAATAAAGGC	1.43
modified_base	2517	TCCTAATGATTTTATTTTATGAAAGAAAACAAATAAAGGCA	2.29
modified_base	2522	CATAATGCCTTTATTTGTTTTCTTTCATAAAATAAAATCAT	1.32
modified_base	2526	TTCACATAATGCCTTTATTTGTTTTCTTTCATAAAATAAAA	2.04
modified_base	2534	TATGAAAGAAAACAAATAAAGGCATTATGTGAAATACGCCT	1.63
modified_base	2537	TCAAGGCGTATTTCACATAATGCCTTTATTTGTTTTCTTTC	1.55
modified_base	2539	AAGAAAACAAATAAAGGCATTATGTGAAATACGCCTTGAGG	1.39
modified_base	2540	TCCTCAAGGCGTATTTCACATAATGCCTTTATTTGTTTTCT	1.49
m4C	2551	GGTCGACCGATTCCTCAAGGCGTATTTCACATAATGCCTTT	1.33
m4C	2552	AAGGCATTATGTGAAATACGCCTTGAGGAATCGGTCGACCA	1.65
m4C	2553	AGGCATTATGTGAAATACGCCTTGAGGAATCGGTCGACCAG	1.38
modified_base	2558	TTATGTGAAATACGCCTTGAGGAATCGGTCGACCAGGTTGG	1.96
modified_base	2559	TATGTGAAATACGCCTTGAGGAATCGGTCGACCAGGTTGGC	1.67
modified_base	2564	GAAATACGCCTTGAGGAATCGGTCGACCAGGTTGGCATTCT	2.72
modified_base	2565	AAATACGCCTTGAGGAATCGGTCGACCAGGTTGGCATTCTG	2.39
m4C	2565	CAGAATGCCAACCTGGTCGACCGATTCCTCAAGGCGTATTT	1.58
modified_base	2566	AATACGCCTTGAGGAATCGGTCGACCAGGTTGGCATTCTGA	1.64
modified_base	2568	TACGCCTTGAGGAATCGGTCGACCAGGTTGGCATTCTGAAT	1.79
m4C	2568	ATTCAGAATGCCAACCTGGTCGACCGATTCCTCAAGGCGTA	1.57
modified_base	2573	CTTGAGGAATCGGTCGACCAGGTTGGCATTCTGAATGTTCA	4.06
modified_base	2579	CAAACATGAACATTCAGAATGCCAACCTGGTCGACCGATTC	1.41
m4C	2583	CGGTCGACCAGGTTGGCATTCTGAATGTTCATGTTTGATCA	1.73
modified_base	2583	TGATCAAACATGAACATTCAGAATGCCAACCTGGTCGACCG	1.76
modified_base	2585	GTTGATCAAACATGAACATTCAGAATGCCAACCTGGTCGAC	1.56
modified_base	2589	ACCAGGTTGGCATTCTGAATGTTCATGTTTGATCAACACTT	1.47
modified_base	2589	AAGTGTTGATCAAACATGAACATTCAGAATGCCAACCTGGT	1.28
modified_base	2591	CAGGTTGGCATTCTGAATGTTCATGTTTGATCAACACTTAT	1.52
modified_base	2594	GTTGGCATTCTGAATGTTCATGTTTGATCAACACTTATATT	1.67
modified_base	2595	TTGGCATTCTGAATGTTCATGTTTGATCAACACTTATATTG	2.33
m4C	2595	CAATATAAGTGTTGATCAAACATGAACATTCAGAATGCCAA	3.11
modified_base	2597	GGCATTCTGAATGTTCATGTTTGATCAACACTTATATTGGT	1.47
modified_base	2598	GCATTCTGAATGTTCATGTTTGATCAACACTTATATTGGTG	1.83
modified_base	2599	CATTCTGAATGTTCATGTTTGATCAACACTTATATTGGTGA	3.25
modified_base	2600	TTCACCAATATAAGTGTTGATCAAACATGAACATTCAGAAT	1.32
modified_base	2605	ACTTGTTCACCAATATAAGTGTTGATCAAACATGAACATTC	1.53
modified_base	2606	AACTTGTTCACCAATATAAGTGTTGATCAAACATGAACATT	1.74
modified_base	2607	TAACTTGTTCACCAATATAAGTGTTGATCAAACATGAACAT	3.01
modified_base	2610	TACTAACTTGTTCACCAATATAAGTGTTGATCAAACATGAA	1.76
modified_base	2614	TGTTTGATCAACACTTATATTGGTGAACAAGTTAGTATTCA	1.54
modified_base	2616	TTTGATCAACACTTATATTGGTGAACAAGTTAGTATTCATG	1.62
modified_base	2621	ACCACCATGAATACTAACTTGTTCACCAATATAAGTGTTGA	1.74
m6A	2623	AACACTTATATTGGTGAACAAGTTAGTATTCATGGTGGTGG	2.95
modified_base	2631	TATTGGTGAACAAGTTAGTATTCATGGTGGTGGAATTGATT	1.43
m4C	2636	TTTTAAATCAATTCCACCACCATGAATACTAACTTGTTCAC	1.96
modified_base	2637	TGAACAAGTTAGTATTCATGGTGGTGGAATTGATTTAAAAT	2.08
modified_base	2639	AACAAGTTAGTATTCATGGTGGTGGAATTGATTTAAAATTT	1.54
modified_base	2640	ACAAGTTAGTATTCATGGTGGTGGAATTGATTTAAAATTTC	2.24
modified_base	2642	AAGTTAGTATTCATGGTGGTGGAATTGATTTAAAATTTCCC	2.76
m4C	2642	GGGAAATTTTAAATCAATTCCACCACCATGAATACTAACTT	2.33
modified_base	2643	AGTTAGTATTCATGGTGGTGGAATTGATTTAAAATTTCCCC	2.17
modified_base	2646	TAGTATTCATGGTGGTGGAATTGATTTAAAATTTCCCCACC	1.74
modified_base	2648	GTATTCATGGTGGTGGAATTGATTTAAAATTTCCCCACCAT	3.79
m4C	2660	GTGGAATTGATTTAAAATTTCCCCACCATGAAAATGAAAAT	5.37
modified_base	2660	ATTTTCATTTTCATGGTGGGGAAATTTTAAATCAATTCCAC	1.48
modified_base	2661	CATTTTCATTTTCATGGTGGGGAAATTTTAAATCAATTCCA	1.73
modified_base	2662	GGAATTGATTTAAAATTTCCCCACCATGAAAATGAAAATGC	1.63
modified_base	2662	GCATTTTCATTTTCATGGTGGGGAAATTTTAAATCAATTCC	2.48
m4C	2663	GAATTGATTTAAAATTTCCCCACCATGAAAATGAAAATGCT	1.55
modified_base	2663	AGCATTTTCATTTTCATGGTGGGGAAATTTTAAATCAATTC	1.62
m4C	2665	ATTGATTTAAAATTTCCCCACCATGAAAATGAAAATGCTCA	1.75
modified_base	2665	TGAGCATTTTCATTTTCATGGTGGGGAAATTTTAAATCAAT	1.48
m4C	2666	TTGATTTAAAATTTCCCCACCATGAAAATGAAAATGCTCAA	1.63
m4C	2682	CCACCATGAAAATGAAAATGCTCAAAATCAAGTTTTATATA	1.68
modified_base	2682	TATATAAAACTTGATTTTGAGCATTTTCATTTTCATGGTGG	1.94
modified_base	2684	ATTATATAAAACTTGATTTTGAGCATTTTCATTTTCATGGT	2.4
modified_base	2685	TATTATATAAAACTTGATTTTGAGCATTTTCATTTTCATGG	1.48
modified_base	2686	TTATTATATAAAACTTGATTTTGAGCATTTTCATTTTCATG	1.78
modified_base	2687	TTTATTATATAAAACTTGATTTTGAGCATTTTCATTTTCAT	1.68
modified_base	2688	TTTTATTATATAAAACTTGATTTTGAGCATTTTCATTTTCA	1.73
modified_base	2689	GAAAATGAAAATGCTCAAAATCAAGTTTTATATAATAAAAA	1.6
modified_base	2690	AAAATGAAAATGCTCAAAATCAAGTTTTATATAATAAAAAT	1.46
modified_base	2690	ATTTTTATTATATAAAACTTGATTTTGAGCATTTTCATTTT	1.71
modified_base	2692	AAATTTTTATTATATAAAACTTGATTTTGAGCATTTTCATT	1.74
modified_base	2698	TTTGCTAAATTTTTATTATATAAAACTTGATTTTGAGCATT	1.68
modified_base	2700	CTTTTGCTAAATTTTTATTATATAAAACTTGATTTTGAGCA	1.29
modified_base	2704	CAAAATCAAGTTTTATATAATAAAAATTTAGCAAAAGTATG	1.38
m6A	2709	TCAAGTTTTATATAATAAAAATTTAGCAAAAGTATGAATGC	1.48
modified_base	2713	AAATGCATTCATACTTTTGCTAAATTTTTATTATATAAAAC	1.41
m4C	2715	TTTATATAATAAAAATTTAGCAAAAGTATGAATGCATTTTG	1.51
modified_base	2715	CAAAATGCATTCATACTTTTGCTAAATTTTTATTATATAAA	1.59
modified_base	2720	ATAATAAAAATTTAGCAAAAGTATGAATGCATTTTGGATTA	1.42
m4C	2720	TAATCCAAAATGCATTCATACTTTTGCTAAATTTTTATTAT	2.46
modified_base	2723	ATAAAAATTTAGCAAAAGTATGAATGCATTTTGGATTAGTA	1.84
modified_base	2724	TAAAAATTTAGCAAAAGTATGAATGCATTTTGGATTAGTAA	1.44
modified_base	2727	AAATTTAGCAAAAGTATGAATGCATTTTGGATTAGTAAATG	1.43
modified_base	2728	AATTTAGCAAAAGTATGAATGCATTTTGGATTAGTAAATGT	1.72
modified_base	2733	AGCAAAAGTATGAATGCATTTTGGATTAGTAAATGTTAATA	2.12
modified_base	2735	CAAAAGTATGAATGCATTTTGGATTAGTAAATGTTAATAAT	3.65
modified_base	2736	AAAAGTATGAATGCATTTTGGATTAGTAAATGTTAATAATG	9.88
modified_base	2736	CATTATTAACATTTACTAATCCAAAATGCATTCATACTTTT	1.32
modified_base	2737	TCATTATTAACATTTACTAATCCAAAATGCATTCATACTTT	1.3
modified_base	2738	AAGTATGAATGCATTTTGGATTAGTAAATGTTAATAATGAG	1.39
modified_base	2741	TATGAATGCATTTTGGATTAGTAAATGTTAATAATGAGAAA	1.45
modified_base	2742	ATGAATGCATTTTGGATTAGTAAATGTTAATAATGAGAAAA	1.4
modified_base	2746	ATGCATTTTGGATTAGTAAATGTTAATAATGAGAAAATGTC	1.92
modified_base	2752	TTTGGATTAGTAAATGTTAATAATGAGAAAATGTCAAAATC	1.44
modified_base	2753	AGATTTTGACATTTTCTCATTATTAACATTTACTAATCCAA	1.52
modified_base	2755	GGATTAGTAAATGTTAATAATGAGAAAATGTCAAAATCTTT	2
modified_base	2756	GATTAGTAAATGTTAATAATGAGAAAATGTCAAAATCTTTA	2.34
modified_base	2758	TTAGTAAATGTTAATAATGAGAAAATGTCAAAATCTTTAAA	1.67
modified_base	2759	ATTTAAAGATTTTGACATTTTCTCATTATTAACATTTACTA	1.45
modified_base	2763	AAATGTTAATAATGAGAAAATGTCAAAATCTTTAAATAATT	1.64
modified_base	2764	AATGTTAATAATGAGAAAATGTCAAAATCTTTAAATAATTT	2.09
modified_base	2765	ATGTTAATAATGAGAAAATGTCAAAATCTTTAAATAATTTT	1.74
modified_base	2770	AAAATAAAATTATTTAAAGATTTTGACATTTTCTCATTATT	1.35
modified_base	2771	ATAATGAGAAAATGTCAAAATCTTTAAATAATTTTATTTTA	1.34
modified_base	2772	TAATGAGAAAATGTCAAAATCTTTAAATAATTTTATTTTAG	1.48
modified_base	2772	CTAAAATAAAATTATTTAAAGATTTTGACATTTTCTCATTA	1.65
modified_base	2773	AATGAGAAAATGTCAAAATCTTTAAATAATTTTATTTTAGT	1.49
modified_base	2775	TGAGAAAATGTCAAAATCTTTAAATAATTTTATTTTAGTAA	1.32
modified_base	2777	TTTTACTAAAATAAAATTATTTAAAGATTTTGACATTTTCT	1.6
modified_base	2778	CTTTTACTAAAATAAAATTATTTAAAGATTTTGACATTTTC	1.35
modified_base	2780	GTCTTTTACTAAAATAAAATTATTTAAAGATTTTGACATTT	1.5
modified_base	2786	TAATAAGTCTTTTACTAAAATAAAATTATTTAAAGATTTTG	1.39
modified_base	2787	AAAATCTTTAAATAATTTTATTTTAGTAAAAGACTTATTAG	2.46
modified_base	2790	ATCTTTAAATAATTTTATTTTAGTAAAAGACTTATTAGCTG	1.51
modified_base	2792	CTTTAAATAATTTTATTTTAGTAAAAGACTTATTAGCTGAA	2.87
m4C	2792	TTCAGCTAATAAGTCTTTTACTAAAATAAAATTATTTAAAG	1.83
modified_base	2798	ATCATATTCAGCTAATAAGTCTTTTACTAAAATAAAATTAT	1.46
m6A	2799	TAATTTTATTTTAGTAAAAGACTTATTAGCTGAATATGATT	1.68
modified_base	2802	TTTTATTTTAGTAAAAGACTTATTAGCTGAATATGATTATC	1.67
modified_base	2803	TGATAATCATATTCAGCTAATAAGTCTTTTACTAAAATAAA	1.83
modified_base	2805	TATTTTAGTAAAAGACTTATTAGCTGAATATGATTATCAAG	1.72
modified_base	2807	TTTTAGTAAAAGACTTATTAGCTGAATATGATTATCAAGTT	4.03
modified_base	2808	TTTAGTAAAAGACTTATTAGCTGAATATGATTATCAAGTTG	1.4
modified_base	2816	AAGACTTATTAGCTGAATATGATTATCAAGTTGTGCGTTGG	1.47
modified_base	2824	TAAAAAAACCAACGCACAACTTGATAATCATATTCAGCTAA	1.46
modified_base	2827	GCTGAATATGATTATCAAGTTGTGCGTTGGTTTTTTTATCA	1.77
modified_base	2829	TGAATATGATTATCAAGTTGTGCGTTGGTTTTTTTATCAAG	1.55
m4C	2831	AATATGATTATCAAGTTGTGCGTTGGTTTTTTTATCAAGCA	2.98
modified_base	2832	ATATGATTATCAAGTTGTGCGTTGGTTTTTTTATCAAGCAG	1.58
modified_base	2835	TGATTATCAAGTTGTGCGTTGGTTTTTTTATCAAGCAGATT	2.83
m4C	2835	AATCTGCTTGATAAAAAAACCAACGCACAACTTGATAATCA	1.58
modified_base	2836	GATTATCAAGTTGTGCGTTGGTTTTTTTATCAAGCAGATTA	1.81
modified_base	2845	GTTGTGCGTTGGTTTTTTTATCAAGCAGATTATAAACAACC	1.32
modified_base	2846	TTGTGCGTTGGTTTTTTTATCAAGCAGATTATAAACAACCA	1.86
modified_base	2846	TGGTTGTTTATAATCTGCTTGATAAAAAAACCAACGCACAA	2.45
modified_base	2847	TTGGTTGTTTATAATCTGCTTGATAAAAAAACCAACGCACA	1.66
modified_base	2848	ATTGGTTGTTTATAATCTGCTTGATAAAAAAACCAACGCAC	1.43
modified_base	2849	TGCGTTGGTTTTTTTATCAAGCAGATTATAAACAACCAATT	3.41
modified_base	2850	TAATTGGTTGTTTATAATCTGCTTGATAAAAAAACCAACGC	1.99
modified_base	2851	TTAATTGGTTGTTTATAATCTGCTTGATAAAAAAACCAACG	1.59
modified_base	2852	TTTAATTGGTTGTTTATAATCTGCTTGATAAAAAAACCAAC	1.53
modified_base	2857	TTTTTTTATCAAGCAGATTATAAACAACCAATTAAATTTTC	1.49
modified_base	2864	ATCAAGCAGATTATAAACAACCAATTAAATTTTCGCATGAA	1.7
modified_base	2864	TTCATGCGAAAATTTAATTGGTTGTTTATAATCTGCTTGAT	1.72
modified_base	2865	TTTCATGCGAAAATTTAATTGGTTGTTTATAATCTGCTTGA	3.37
modified_base	2866	ATTTCATGCGAAAATTTAATTGGTTGTTTATAATCTGCTTG	1.37
modified_base	2867	GATTTCATGCGAAAATTTAATTGGTTGTTTATAATCTGCTT	1.57
m4C	2878	TTCTGCTTCATGATTTCATGCGAAAATTTAATTGGTTGTTT	1.82
m4C	2879	AACAACCAATTAAATTTTCGCATGAAATCATGAAGCAGAAC	2.29
modified_base	2881	CAACCAATTAAATTTTCGCATGAAATCATGAAGCAGAACGA	1.31
m4C	2882	TTCGTTCTGCTTCATGATTTCATGCGAAAATTTAATTGGTT	2.03
m4C	2887	ATTAAATTTTCGCATGAAATCATGAAGCAGAACGAAAAAGA	1.47
m4C	2894	TTTCGCATGAAATCATGAAGCAGAACGAAAAAGAAATTCTT	1.32
m4C	2896	TTAAGAATTTCTTTTTCGTTCTGCTTCATGATTTCATGCGA	2.04
m4C	2899	CATGAAATCATGAAGCAGAACGAAAAAGAAATTCTTAAAAT	2.27
modified_base	2907	CATTTTTAATTTTAAGAATTTCTTTTTCGTTCTGCTTCATG	1.37
modified_base	2911	AAGCAGAACGAAAAAGAAATTCTTAAAATTAAAAATGCTAT	2.04
m4C	2912	AGCAGAACGAAAAAGAAATTCTTAAAATTAAAAATGCTATT	1.3
modified_base	2915	ATAAATAGCATTTTTAATTTTAAGAATTTCTTTTTCGTTCT	1.65
modified_base	2916	TATAAATAGCATTTTTAATTTTAAGAATTTCTTTTTCGTTC	1.37
modified_base	2917	TTATAAATAGCATTTTTAATTTTAAGAATTTCTTTTTCGTT	1.51
modified_base	2918	GTTATAAATAGCATTTTTAATTTTAAGAATTTCTTTTTCGT	1.93
modified_base	2919	CGAAAAAGAAATTCTTAAAATTAAAAATGCTATTTATAACG	1.43
modified_base	2926	GAAATTCTTAAAATTAAAAATGCTATTTATAACGCAAAAAA	1.34
m4C	2927	GTTTTTTGCGTTATAAATAGCATTTTTAATTTTAAGAATTT	2.07
modified_base	2931	TCTTAAAATTAAAAATGCTATTTATAACGCAAAAAACTATT	1.37
m4C	2938	ATTAAAAATGCTATTTATAACGCAAAAAACTATTTATACTT	1.95
modified_base	2938	AAGTATAAATAGTTTTTTGCGTTATAAATAGCATTTTTAAT	1.66
m4C	2940	TAAAAATGCTATTTATAACGCAAAAAACTATTTATACTTCA	1.76
modified_base	2940	TGAAGTATAAATAGTTTTTTGCGTTATAAATAGCATTTTTA	2.39
modified_base	2944	TTATTGAAGTATAAATAGTTTTTTGCGTTATAAATAGCATT	1.43
modified_base	2946	GATTATTGAAGTATAAATAGTTTTTTGCGTTATAAATAGCA	1.33
modified_base	2947	TGATTATTGAAGTATAAATAGTTTTTTGCGTTATAAATAGC	1.65
modified_base	2951	TTTATAACGCAAAAAACTATTTATACTTCAATAATCAACTA	2.16
modified_base	2956	AACGCAAAAAACTATTTATACTTCAATAATCAACTAAAATC	1.47
modified_base	2956	GATTTTAGTTGATTATTGAAGTATAAATAGTTTTTTGCGTT	1.95
modified_base	2958	CGCAAAAAACTATTTATACTTCAATAATCAACTAAAATCAT	1.63
modified_base	2959	AATGATTTTAGTTGATTATTGAAGTATAAATAGTTTTTTGC	3.11
modified_base	2963	AAAACTATTTATACTTCAATAATCAACTAAAATCATTAACA	1.32
modified_base	2966	ACTATTTATACTTCAATAATCAACTAAAATCATTAACACAA	1.96
modified_base	2969	AATTTGTGTTAATGATTTTAGTTGATTATTGAAGTATAAAT	1.81
modified_base	2974	TGATCAATTTGTGTTAATGATTTTAGTTGATTATTGAAGTA	1.38
modified_base	2976	CTTCAATAATCAACTAAAATCATTAACACAAATTGATCATT	1.51
modified_base	2977	AAATGATCAATTTGTGTTAATGATTTTAGTTGATTATTGAA	1.35
modified_base	2981	CTCAAAATGATCAATTTGTGTTAATGATTTTAGTTGATTAT	1.43
modified_base	2982	GCTCAAAATGATCAATTTGTGTTAATGATTTTAGTTGATTA	1.36
modified_base	2984	AAGCTCAAAATGATCAATTTGTGTTAATGATTTTAGTTGAT	1.66
modified_base	2986	AAAAGCTCAAAATGATCAATTTGTGTTAATGATTTTAGTTG	2.35
modified_base	2987	AAAAAGCTCAAAATGATCAATTTGTGTTAATGATTTTAGTT	1.32
modified_base	2988	ACTAAAATCATTAACACAAATTGATCATTTTGAGCTTTTTG	1.61
modified_base	2992	AAATCATTAACACAAATTGATCATTTTGAGCTTTTTGATGA	1.38
modified_base	2996	CATTAACACAAATTGATCATTTTGAGCTTTTTGATGAACGC	1.32
modified_base	2997	ATTAACACAAATTGATCATTTTGAGCTTTTTGATGAACGCA	1.72
modified_base	2999	TAACACAAATTGATCATTTTGAGCTTTTTGATGAACGCATT	1.68
modified_base	3001	ACACAAATTGATCATTTTGAGCTTTTTGATGAACGCATTAA	1.6
modified_base	3001	TTAATGCGTTCATCAAAAAGCTCAAAATGATCAATTTGTGT	1.38
modified_base	3002	ATTAATGCGTTCATCAAAAAGCTCAAAATGATCAATTTGTG	1.6
modified_base	3009	AATCATCATTAATGCGTTCATCAAAAAGCTCAAAATGATCA	1.52
m6A	3013	CATTTTGAGCTTTTTGATGAACGCATTAATGATGATTTAGA	1.4
modified_base	3014	ATCTAAATCATCATTAATGCGTTCATCAAAAAGCTCAAAAT	1.73
modified_base	3015	TTTTGAGCTTTTTGATGAACGCATTAATGATGATTTAGATT	1.34
modified_base	3016	AAATCTAAATCATCATTAATGCGTTCATCAAAAAGCTCAAA	1.7
modified_base	3017	AAAATCTAAATCATCATTAATGCGTTCATCAAAAAGCTCAA	1.35
modified_base	3022	CTTTTTGATGAACGCATTAATGATGATTTAGATTTTGTAGG	1.59
modified_base	3023	TTTTTGATGAACGCATTAATGATGATTTAGATTTTGTAGGT	1.9
modified_base	3026	TTGATGAACGCATTAATGATGATTTAGATTTTGTAGGTATT	1.99
modified_base	3030	TGAACGCATTAATGATGATTTAGATTTTGTAGGTATTGTTG	1.45
modified_base	3032	AACGCATTAATGATGATTTAGATTTTGTAGGTATTGTTGAT	2.05
modified_base	3036	CATTAATGATGATTTAGATTTTGTAGGTATTGTTGATCTAA	1.45
modified_base	3040	TGAATTAGATCAACAATACCTACAAAATCTAAATCATCATT	1.47
modified_base	3041	ATGATGATTTAGATTTTGTAGGTATTGTTGATCTAATTCAT	1.72
modified_base	3042	TGATGATTTAGATTTTGTAGGTATTGTTGATCTAATTCATA	1.94
modified_base	3045	TGATTTAGATTTTGTAGGTATTGTTGATCTAATTCATATTA	1.59
modified_base	3050	TAGATTTTGTAGGTATTGTTGATCTAATTCATATTAGTGTT	1.67
m4C	3050	AACACTAATATGAATTAGATCAACAATACCTACAAAATCTA	1.26
modified_base	3063	TATTGTTGATCTAATTCATATTAGTGTTAAAAAAATAAATA	1.95
modified_base	3064	ATTGTTGATCTAATTCATATTAGTGTTAAAAAAATAAATAT	2.14
modified_base	3066	TGTTGATCTAATTCATATTAGTGTTAAAAAAATAAATATTT	3.69
modified_base	3067	GTTGATCTAATTCATATTAGTGTTAAAAAAATAAATATTTT	2.2
modified_base	3068	TTGATCTAATTCATATTAGTGTTAAAAAAATAAATATTTTA	3.21
modified_base	3069	TGATCTAATTCATATTAGTGTTAAAAAAATAAATATTTTAA	1.42
modified_base	3070	GATCTAATTCATATTAGTGTTAAAAAAATAAATATTTTAAT	1.3
modified_base	3071	AATTAAAATATTTATTTTTTTAACACTAATATGAATTAGAT	1.51
modified_base	3077	TTCTTTAATTAAAATATTTATTTTTTTAACACTAATATGAA	1.28
modified_base	3084	TAGTGTTAAAAAAATAAATATTTTAATTAAAGAAAATAAGG	1.48
modified_base	3089	CATATCCTTATTTTCTTTAATTAAAATATTTATTTTTTTAA	1.47
modified_base	3090	TAAAAAAATAAATATTTTAATTAAAGAAAATAAGGATATGA	1.33
modified_base	3091	AAAAAAATAAATATTTTAATTAAAGAAAATAAGGATATGAA	1.46
modified_base	3098	TAATTCATTCATATCCTTATTTTCTTTAATTAAAATATTTA	1.41
modified_base	3103	ATTTTAATTAAAGAAAATAAGGATATGAATGAATTAAAACT	1.53
modified_base	3104	TTTTAATTAAAGAAAATAAGGATATGAATGAATTAAAACTG	1.71
modified_base	3112	AAAGAAAATAAGGATATGAATGAATTAAAACTGAATTTAAC	1.4
modified_base	3113	AAGAAAATAAGGATATGAATGAATTAAAACTGAATTTAACT	1.78
modified_base	3122	AGGATATGAATGAATTAAAACTGAATTTAACTCAATTATTA	1.65
modified_base	3123	GGATATGAATGAATTAAAACTGAATTTAACTCAATTATTAT	1.5
m4C	3124	TATAATAATTGAGTTAAATTCAGTTTTAATTCATTCATATC	1.49
modified_base	3135	TATCTAACATATATAATAATTGAGTTAAATTCAGTTTTAAT	1.64
modified_base	3136	ATATCTAACATATATAATAATTGAGTTAAATTCAGTTTTAA	1.57
modified_base	3147	TTTAACTCAATTATTATATATGTTAGATATATTGGGTATTA	1.48
modified_base	3148	TTAACTCAATTATTATATATGTTAGATATATTGGGTATTAA	1.43
modified_base	3156	ATTATTATATATGTTAGATATATTGGGTATTAATTTTGTTG	1.34
modified_base	3159	ATTATATATGTTAGATATATTGGGTATTAATTTTGTTGATT	1.67
modified_base	3160	TTATATATGTTAGATATATTGGGTATTAATTTTGTTGATTT	4.26
modified_base	3161	TATATATGTTAGATATATTGGGTATTAATTTTGTTGATTTG	1.96
modified_base	3170	TAGATATATTGGGTATTAATTTTGTTGATTTGCATAATGAT	1.5
modified_base	3172	GATATATTGGGTATTAATTTTGTTGATTTGCATAATGATGA	1.46
modified_base	3173	ATATATTGGGTATTAATTTTGTTGATTTGCATAATGATGAG	2.47
modified_base	3176	TATTGGGTATTAATTTTGTTGATTTGCATAATGATGAGAAT	2.43
m4C	3176	ATTCTCATCATTATGCAAATCAACAAAATTAATACCCAATA	1.43
modified_base	3181	GCTAAATTCTCATCATTATGCAAATCAACAAAATTAATACC	1.36
modified_base	3183	ATGCTAAATTCTCATCATTATGCAAATCAACAAAATTAATA	1.37
m6A	3195	TGATTTGCATAATGATGAGAATTTAGCATTATTAAATACTT	1.64
m4C	3201	GCATAATGATGAGAATTTAGCATTATTAAATACTTGAAAAA	1.55
modified_base	3201	TTTTTCAAGTATTTAATAATGCTAAATTCTCATCATTATGC	1.82
modified_base	3202	TTTTTTCAAGTATTTAATAATGCTAAATTCTCATCATTATG	1.64
modified_base	3205	TAATTTTTTCAAGTATTTAATAATGCTAAATTCTCATCATT	1.52
modified_base	3211	GAGAATTTAGCATTATTAAATACTTGAAAAAATTACGTTGA	1.37
modified_base	3213	GAATTTAGCATTATTAAATACTTGAAAAAATTACGTTGATA	1.6
modified_base	3214	AATTTAGCATTATTAAATACTTGAAAAAATTACGTTGATAA	1.93
modified_base	3215	ATTTAGCATTATTAAATACTTGAAAAAATTACGTTGATAAA	2.15
modified_base	3218	TTTTTTATCAACGTAATTTTTTCAAGTATTTAATAATGCTA	1.43
modified_base	3219	CTTTTTTATCAACGTAATTTTTTCAAGTATTTAATAATGCT	1.38
m4C	3226	TTAAATACTTGAAAAAATTACGTTGATAAAAAAGATTATGT	3.86
modified_base	3231	CTTTAACATAATCTTTTTTATCAACGTAATTTTTTCAAGTA	1.55
modified_base	3232	ACTTGAAAAAATTACGTTGATAAAAAAGATTATGTTAAAGC	1.6
modified_base	3244	TACGTTGATAAAAAAGATTATGTTAAAGCTGATGAATTAAG	1.32
modified_base	3245	ACGTTGATAAAAAAGATTATGTTAAAGCTGATGAATTAAGA	1.72
modified_base	3246	CGTTGATAAAAAAGATTATGTTAAAGCTGATGAATTAAGAA	1.69
modified_base	3251	ATAAAAAAGATTATGTTAAAGCTGATGAATTAAGAAAACAA	2
m4C	3251	TTGTTTTCTTAATTCATCAGCTTTAACATAATCTTTTTTAT	1.41
modified_base	3252	TAAAAAAGATTATGTTAAAGCTGATGAATTAAGAAAACAAT	1.52
modified_base	3253	AAAAAAGATTATGTTAAAGCTGATGAATTAAGAAAACAATT	1.42
modified_base	3254	AAAAAGATTATGTTAAAGCTGATGAATTAAGAAAACAATTA	2.67
modified_base	3255	AAAAGATTATGTTAAAGCTGATGAATTAAGAAAACAATTAA	1.36
modified_base	3261	TTATGTTAAAGCTGATGAATTAAGAAAACAATTAATTAATA	1.36
modified_base	3263	ATGTTAAAGCTGATGAATTAAGAAAACAATTAATTAATATA	1.69
modified_base	3269	AATTCCTATATTAATTAATTGTTTTCTTAATTCATCAGCTT	2.1
modified_base	3279	ATTAAGAAAACAATTAATTAATATAGGAATTTTATAAAATG	1.45
modified_base	3282	AAGAAAACAATTAATTAATATAGGAATTTTATAAAATGAAT	1.61
modified_base	3284	GAAAACAATTAATTAATATAGGAATTTTATAAAATGAATTA	2.67
modified_base	3284	TAATTCATTTTATAAAATTCCTATATTAATTAATTGTTTTC	1.57
modified_base	3285	AAAACAATTAATTAATATAGGAATTTTATAAAATGAATTAT	1.66
modified_base	3292	CAAAATTATAATTCATTTTATAAAATTCCTATATTAATTAA	1.52
modified_base	3293	TAATTAATATAGGAATTTTATAAAATGAATTATAATTTTGG	1.87
modified_base	3308	TTTTATAAAATGAATTATAATTTTGGCAAAAAAGCATTATT	2.18
modified_base	3313	CATCTAATAATGCTTTTTTGCCAAAATTATAATTCATTTTA	1.67
m4C	3314	AAAATGAATTATAATTTTGGCAAAAAAGCATTATTAGATGC	1.48
modified_base	3314	GCATCTAATAATGCTTTTTTGCCAAAATTATAATTCATTTT	1.86
modified_base	3315	TGCATCTAATAATGCTTTTTTGCCAAAATTATAATTCATTT	1.69
modified_base	3316	TTGCATCTAATAATGCTTTTTTGCCAAAATTATAATTCATT	1.63
modified_base	3321	ATTATAATTTTGGCAAAAAAGCATTATTAGATGCAATTGGT	1.43
m4C	3321	ACCAATTGCATCTAATAATGCTTTTTTGCCAAAATTATAAT	1.32
m4C	3322	TTATAATTTTGGCAAAAAAGCATTATTAGATGCAATTGGTA	1.66
modified_base	3327	ATTTTGGCAAAAAAGCATTATTAGATGCAATTGGTAACAAA	1.52
modified_base	3333	TGATTGTTTGTTACCAATTGCATCTAATAATGCTTTTTTGC	1.44
m4C	3334	CAAAAAAGCATTATTAGATGCAATTGGTAACAAACAATCAA	1.8
m6A	3335	AAAAAAGCATTATTAGATGCAATTGGTAACAAACAATCAAT	1.73
m4C	3339	TGAAATTGATTGTTTGTTACCAATTGCATCTAATAATGCTT	1.72
modified_base	3340	AGCATTATTAGATGCAATTGGTAACAAACAATCAATTTCAA	1.64
modified_base	3341	GCATTATTAGATGCAATTGGTAACAAACAATCAATTTCAAA	1.94
modified_base	3349	AATACACTTTTGAAATTGATTGTTTGTTACCAATTGCATCT	1.36
modified_base	3350	AAATACACTTTTGAAATTGATTGTTTGTTACCAATTGCATC	1.42
modified_base	3351	ATGCAATTGGTAACAAACAATCAATTTCAAAAGTGTATTTA	1.58
modified_base	3352	ATAAATACACTTTTGAAATTGATTGTTTGTTACCAATTGCA	2.38
modified_base	3354	TAATAAATACACTTTTGAAATTGATTGTTTGTTACCAATTG	1.33
modified_base	3357	TTGGTAACAAACAATCAATTTCAAAAGTGTATTTATTATCA	1.76
modified_base	3358	TTGATAATAAATACACTTTTGAAATTGATTGTTTGTTACCA	1.56
modified_base	3360	TTTTGATAATAAATACACTTTTGAAATTGATTGTTTGTTAC	1.33
modified_base	3362	TTTTTTGATAATAAATACACTTTTGAAATTGATTGTTTGTT	1.27
modified_base	3363	ACAAACAATCAATTTCAAAAGTGTATTTATTATCAAAAAAT	2.07
modified_base	3363	ATTTTTTGATAATAAATACACTTTTGAAATTGATTGTTTGT	1.83
modified_base	3364	CAAACAATCAATTTCAAAAGTGTATTTATTATCAAAAAATT	1.43
modified_base	3373	AATTTCAAAAGTGTATTTATTATCAAAAAATTATGAGTTAA	1.74
modified_base	3375	TTTCAAAAGTGTATTTATTATCAAAAAATTATGAGTTAATT	1.67
modified_base	3376	TTCAAAAGTGTATTTATTATCAAAAAATTATGAGTTAATTA	1.45
modified_base	3381	TAAATTAATTAACTCATAATTTTTTGATAATAAATACACTT	1.28
modified_base	3382	TTAAATTAATTAACTCATAATTTTTTGATAATAAATACACT	1.29
m6A	3388	TTTATTATCAAAAAATTATGAGTTAATTAATTTAATTAATA	1.71
modified_base	3389	TTATTAATTAAATTAATTAACTCATAATTTTTTGATAATAA	1.55
modified_base	3402	AGTAATCTTATTTTTATTAATTAAATTAATTAACTCATAAT	1.29
modified_base	3404	TATGAGTTAATTAATTTAATTAATAAAAATAAGATTACTTA	1.4
modified_base	3407	GAGTTAATTAATTTAATTAATAAAAATAAGATTACTTATGA	1.39
modified_base	3413	ATTAATTTAATTAATAAAAATAAGATTACTTATGAAATTGT	1.9
modified_base	3416	AATTTAATTAATAAAAATAAGATTACTTATGAAATTGTTAA	2.61
modified_base	3421	AATTAATAAAAATAAGATTACTTATGAAATTGTTAATGAAG	1.67
modified_base	3424	ATGCTTCATTAACAATTTCATAAGTAATCTTATTTTTATTA	1.68
modified_base	3426	ATAAAAATAAGATTACTTATGAAATTGTTAATGAAGCATGA	1.86
modified_base	3432	ATAAGATTACTTATGAAATTGTTAATGAAGCATGATTTAAA	1.53
modified_base	3438	AAATTGTTTAAATCATGCTTCATTAACAATTTCATAAGTAA	1.86
m6A	3439	TACTTATGAAATTGTTAATGAAGCATGATTTAAACAATTTG	1.83
m4C	3441	ATCAAATTGTTTAAATCATGCTTCATTAACAATTTCATAAG	1.61
m4C	3442	TTATGAAATTGTTAATGAAGCATGATTTAAACAATTTGATC	1.79
modified_base	3447	AAATTGTTAATGAAGCATGATTTAAACAATTTGATCATTCT	1.36
modified_base	3453	GTTTAAAGAATGATCAAATTGTTTAAATCATGCTTCATTAA	2.21
modified_base	3454	GGTTTAAAGAATGATCAAATTGTTTAAATCATGCTTCATTA	1.79
modified_base	3461	GCATGATTTAAACAATTTGATCATTCTTTAAACCATCAAAA	1.32
modified_base	3462	ATTTTGATGGTTTAAAGAATGATCAAATTGTTTAAATCATG	1.59
modified_base	3463	TATTTTGATGGTTTAAAGAATGATCAAATTGTTTAAATCAT	1.37
modified_base	3466	CAATATTTTGATGGTTTAAAGAATGATCAAATTGTTTAAAT	1.52
modified_base	3470	AATGCAATATTTTGATGGTTTAAAGAATGATCAAATTGTTT	1.31
modified_base	3473	TTAAATGCAATATTTTGATGGTTTAAAGAATGATCAAATTG	2.46
m4C	3474	AATTTGATCATTCTTTAAACCATCAAAATATTGCATTTAAA	1.69
modified_base	3474	TTTAAATGCAATATTTTGATGGTTTAAAGAATGATCAAATT	1.92
m6A	3481	TCATTCTTTAAACCATCAAAATATTGCATTTAAACTAGTCA	1.55
modified_base	3485	TCTTTAAACCATCAAAATATTGCATTTAAACTAGTCAAAAA	2.04
modified_base	3487	TTTAAACCATCAAAATATTGCATTTAAACTAGTCAAAAAAA	1.72
modified_base	3487	TTTTTTTGACTAGTTTAAATGCAATATTTTGATGGTTTAAA	1.38
modified_base	3488	TTTTTTTTGACTAGTTTAAATGCAATATTTTGATGGTTTAA	1.55
modified_base	3492	AAAGTTTTTTTTGACTAGTTTAAATGCAATATTTTGATGGT	1.4
m6A	3497	CAAAATATTGCATTTAAACTAGTCAAAAAAAACTTTCAAAA	1.69
m4C	3498	TTTTTGAAAGTTTTTTTTGACTAGTTTAAATGCAATATTTT	1.67
m4C	3500	AATATTGCATTTAAACTAGTCAAAAAAAACTTTCAAAAAAC	1.79
modified_base	3504	ACCCGTTTTTTGAAAGTTTTTTTTGACTAGTTTAAATGCAA	1.72
modified_base	3505	AACCCGTTTTTTGAAAGTTTTTTTTGACTAGTTTAAATGCA	1.39
m4C	3509	TTTAAACTAGTCAAAAAAAACTTTCAAAAAACGGGTTTAGA	2.11
modified_base	3509	TCTAAACCCGTTTTTTGAAAGTTTTTTTTGACTAGTTTAAA	1.42
modified_base	3513	AGATTCTAAACCCGTTTTTTGAAAGTTTTTTTTGACTAGTT	2.27
modified_base	3514	AAGATTCTAAACCCGTTTTTTGAAAGTTTTTTTTGACTAGT	1.61
modified_base	3515	AAAGATTCTAAACCCGTTTTTTGAAAGTTTTTTTTGACTAG	1.52
m4C	3520	CAAAAAAAACTTTCAAAAAACGGGTTTAGAATCTTTTTTAA	2.24
m4C	3523	ATTTTAAAAAAGATTCTAAACCCGTTTTTTGAAAGTTTTTT	1.59
modified_base	3531	TTCAAAAAACGGGTTTAGAATCTTTTTTAAAATTAATAAAA	1.53
m4C	3532	TCAAAAAACGGGTTTAGAATCTTTTTTAAAATTAATAAAAG	1.71
modified_base	3538	AACGGGTTTAGAATCTTTTTTAAAATTAATAAAAGATAAAA	1.33
modified_base	3539	TTTTTATCTTTTATTAATTTTAAAAAAGATTCTAAACCCGT	1.74
modified_base	3540	TTTTTTATCTTTTATTAATTTTAAAAAAGATTCTAAACCCG	1.39
modified_base	3541	TTTTTTTATCTTTTATTAATTTTAAAAAAGATTCTAAACCC	1.34
modified_base	3542	TTTTTTTTATCTTTTATTAATTTTAAAAAAGATTCTAAACC	1.46
m6A	3551	TCTTTTTTAAAATTAATAAAAGATAAAAAAAATGCTTTAGT	1.45
m4C	3565	AATAAAAGATAAAAAAAATGCTTTAGTTTTAATACTTGATG	3.11
modified_base	3565	CATCAAGTATTAAAACTAAAGCATTTTTTTTATCTTTTATT	1.97
modified_base	3570	AAGATAAAAAAAATGCTTTAGTTTTAATACTTGATGAAATT	2.04
m4C	3570	AATTTCATCAAGTATTAAAACTAAAGCATTTTTTTTATCTT	2.23
modified_base	3574	TAAAAAAAATGCTTTAGTTTTAATACTTGATGAAATTGAAG	1.37
modified_base	3576	ATCTTCAATTTCATCAAGTATTAAAACTAAAGCATTTTTTT	1.29
modified_base	3577	AAAAAATGCTTTAGTTTTAATACTTGATGAAATTGAAGATC	1.34
modified_base	3580	AAATGCTTTAGTTTTAATACTTGATGAAATTGAAGATCCTC	1.5
modified_base	3581	AATGCTTTAGTTTTAATACTTGATGAAATTGAAGATCCTCG	1.57
m4C	3582	GCGAGGATCTTCAATTTCATCAAGTATTAAAACTAAAGCAT	1.37
modified_base	3584	GCTTTAGTTTTAATACTTGATGAAATTGAAGATCCTCGCAA	1.44
modified_base	3585	CTTTAGTTTTAATACTTGATGAAATTGAAGATCCTCGCAAT	2.03
modified_base	3591	TTTTAATACTTGATGAAATTGAAGATCCTCGCAATTTTGGA	1.41
m4C	3597	TACTTGATGAAATTGAAGATCCTCGCAATTTTGGAGCAATT	1.64
modified_base	3597	AATTGCTCCAAAATTGCGAGGATCTTCAATTTCATCAAGTA	1.77
m4C	3598	ACTTGATGAAATTGAAGATCCTCGCAATTTTGGAGCAATTA	2.2
modified_base	3599	CTTGATGAAATTGAAGATCCTCGCAATTTTGGAGCAATTAT	1.38
m4C	3600	TTGATGAAATTGAAGATCCTCGCAATTTTGGAGCAATTATT	1.31
m4C	3601	TAATAATTGCTCCAAAATTGCGAGGATCTTCAATTTCATCA	1.59
modified_base	3606	AAATTGAAGATCCTCGCAATTTTGGAGCAATTATTAGAACT	1.39
modified_base	3607	AATTGAAGATCCTCGCAATTTTGGAGCAATTATTAGAACTG	2.26
modified_base	3608	ATTGAAGATCCTCGCAATTTTGGAGCAATTATTAGAACTGC	1.41
modified_base	3609	TTGAAGATCCTCGCAATTTTGGAGCAATTATTAGAACTGCT	5.51
modified_base	3610	TGAAGATCCTCGCAATTTTGGAGCAATTATTAGAACTGCTA	7.03
m4C	3610	TAGCAGTTCTAATAATTGCTCCAAAATTGCGAGGATCTTCA	1.44
modified_base	3612	AAGATCCTCGCAATTTTGGAGCAATTATTAGAACTGCTAAT	1.55
m4C	3627	ATCCACACCAAAAGCATTAGCAGTTCTAATAATTGCTCCAA	2.25
m4C	3628	TGGAGCAATTATTAGAACTGCTAATGCTTTTGGTGTGGATG	1.76
modified_base	3629	GGAGCAATTATTAGAACTGCTAATGCTTTTGGTGTGGATGC	1.35
modified_base	3631	TAGCATCCACACCAAAAGCATTAGCAGTTCTAATAATTGCT	1.37
m4C	3633	AATAGCATCCACACCAAAAGCATTAGCAGTTCTAATAATTG	3.16
modified_base	3634	AATTATTAGAACTGCTAATGCTTTTGGTGTGGATGCTATTA	1.73
modified_base	3639	TTAGAACTGCTAATGCTTTTGGTGTGGATGCTATTATTTAT	1.93
m4C	3639	ATAAATAATAGCATCCACACCAAAAGCATTAGCAGTTCTAA	1.69
modified_base	3640	TAGAACTGCTAATGCTTTTGGTGTGGATGCTATTATTTATA	2.42
modified_base	3642	GAACTGCTAATGCTTTTGGTGTGGATGCTATTATTTATAAA	2.41
modified_base	3643	AACTGCTAATGCTTTTGGTGTGGATGCTATTATTTATAAAA	1.69
modified_base	3644	ACTGCTAATGCTTTTGGTGTGGATGCTATTATTTATAAAAA	1.36
m4C	3645	CTTTTTATAAATAATAGCATCCACACCAAAAGCATTAGCAG	1.41
modified_base	3655	TTTTGGTGTGGATGCTATTATTTATAAAAAGCATCACCAAG	1.46
m4C	3666	ATGCTATTATTTATAAAAAGCATCACCAAGCAAGCATTAAT	2.44
modified_base	3666	ATTAATGCTTGCTTGGTGATGCTTTTTATAAATAATAGCAT	1.29
modified_base	3670	AATCATTAATGCTTGCTTGGTGATGCTTTTTATAAATAATA	1.36
modified_base	3671	ATTATTTATAAAAAGCATCACCAAGCAAGCATTAATGATTT	1.38
modified_base	3671	AAATCATTAATGCTTGCTTGGTGATGCTTTTTATAAATAAT	2.7
modified_base	3675	TTTATAAAAAGCATCACCAAGCAAGCATTAATGATTTAGTA	2.31
modified_base	3676	TTACTAAATCATTAATGCTTGCTTGGTGATGCTTTTTATAA	1.34
modified_base	3680	TTAATTACTAAATCATTAATGCTTGCTTGGTGATGCTTTTT	1.64
modified_base	3681	TTTAATTACTAAATCATTAATGCTTGCTTGGTGATGCTTTT	1.36
modified_base	3685	TTGTTTTAATTACTAAATCATTAATGCTTGCTTGGTGATGC	1.28
m6A	3688	TCACCAAGCAAGCATTAATGATTTAGTAATTAAAACAAGTA	1.68
modified_base	3697	AAGCATTAATGATTTAGTAATTAAAACAAGTATGGGTGCAA	1.53
modified_base	3703	AATTAATTGCACCCATACTTGTTTTAATTACTAAATCATTA	1.95
modified_base	3705	ATAATTAATTGCACCCATACTTGTTTTAATTACTAAATCAT	1.78
modified_base	3706	TGATTTAGTAATTAAAACAAGTATGGGTGCAATTAATTATA	1.89
modified_base	3709	TTTAGTAATTAAAACAAGTATGGGTGCAATTAATTATATTT	2.03
modified_base	3710	TTAGTAATTAAAACAAGTATGGGTGCAATTAATTATATTTA	1.45
modified_base	3711	TAGTAATTAAAACAAGTATGGGTGCAATTAATTATATTTAT	2.95
modified_base	3712	AGTAATTAAAACAAGTATGGGTGCAATTAATTATATTTATA	3.48
m4C	3712	TATAAATATAATTAATTGCACCCATACTTGTTTTAATTACT	1.41
modified_base	3713	GTAATTAAAACAAGTATGGGTGCAATTAATTATATTTATAT	1.88
modified_base	3714	TAATTAAAACAAGTATGGGTGCAATTAATTATATTTATATG	1.66
m4C	3737	ATTAATTATATTTATATGATCGAAGTCAATAATTTATCAAA	1.52
m6A	3740	AATTATATTTATATGATCGAAGTCAATAATTTATCAAATAC	1.33
modified_base	3740	GTATTTGATAAATTATTGACTTCGATCATATAAATATAATT	1.56
modified_base	3742	TTATATTTATATGATCGAAGTCAATAATTTATCAAATACAA	1.35
modified_base	3743	ATTGTATTTGATAAATTATTGACTTCGATCATATAAATATA	1.79
modified_base	3751	TATGATCGAAGTCAATAATTTATCAAATACAATAAAAAACC	1.41
modified_base	3753	TGATCGAAGTCAATAATTTATCAAATACAATAAAAAACCTT	1.7
modified_base	3756	TTGAAGGTTTTTTATTGTATTTGATAAATTATTGACTTCGA	1.46
modified_base	3759	ATCTTGAAGGTTTTTTATTGTATTTGATAAATTATTGACTT	1.4
modified_base	3760	AGTCAATAATTTATCAAATACAATAAAAAACCTTCAAGATG	1.55
modified_base	3760	CATCTTGAAGGTTTTTTATTGTATTTGATAAATTATTGACT	1.34
modified_base	3762	TTCATCTTGAAGGTTTTTTATTGTATTTGATAAATTATTGA	1.86
modified_base	3763	CAATAATTTATCAAATACAATAAAAAACCTTCAAGATGAAG	1.64
modified_base	3770	CAAAAACCTTCATCTTGAAGGTTTTTTATTGTATTTGATAA	1.69
modified_base	3771	TCAAAAACCTTCATCTTGAAGGTTTTTTATTGTATTTGATA	2.22
modified_base	3772	ATCAAATACAATAAAAAACCTTCAAGATGAAGGTTTTTGAG	1.45
modified_base	3773	TCAAATACAATAAAAAACCTTCAAGATGAAGGTTTTTGAGT	1.34
modified_base	3776	TAAACTCAAAAACCTTCATCTTGAAGGTTTTTTATTGTATT	1.37
modified_base	3779	ACAATAAAAAACCTTCAAGATGAAGGTTTTTGAGTTTATGC	1.53
modified_base	3783	TAAAAAACCTTCAAGATGAAGGTTTTTGAGTTTATGCGACA	2.59
modified_base	3784	AAAAAACCTTCAAGATGAAGGTTTTTGAGTTTATGCGACAA	2.41
modified_base	3788	AACCTTCAAGATGAAGGTTTTTGAGTTTATGCGACAAGTTT	1.43
modified_base	3791	AATAAACTTGTCGCATAAACTCAAAAACCTTCATCTTGAAG	1.37
modified_base	3792	TAATAAACTTGTCGCATAAACTCAAAAACCTTCATCTTGAA	1.76
modified_base	3794	CAAGATGAAGGTTTTTGAGTTTATGCGACAAGTTTATTAAA	1.29
modified_base	3795	AAGATGAAGGTTTTTGAGTTTATGCGACAAGTTTATTAAAA	1.46
m4C	3799	TGAAGGTTTTTGAGTTTATGCGACAAGTTTATTAAAATCAC	1.79
m4C	3800	TGTGATTTTAATAAACTTGTCGCATAAACTCAAAAACCTTC	1.6
modified_base	3801	TTGTGATTTTAATAAACTTGTCGCATAAACTCAAAAACCTT	1.3
m4C	3802	AGGTTTTTGAGTTTATGCGACAAGTTTATTAAAATCACAAC	1.57
m4C	3805	ATGGTTGTGATTTTAATAAACTTGTCGCATAAACTCAAAAA	1.49
modified_base	3808	TTGAGTTTATGCGACAAGTTTATTAAAATCACAACCATATG	1.3
modified_base	3816	ATGCGACAAGTTTATTAAAATCACAACCATATGAAAAAGTT	1.55
modified_base	3818	TCAACTTTTTCATATGGTTGTGATTTTAATAAACTTGTCGC	1.56
modified_base	3819	ATCAACTTTTTCATATGGTTGTGATTTTAATAAACTTGTCG	2.61
modified_base	3822	CAAGTTTATTAAAATCACAACCATATGAAAAAGTTGATTAT	1.41
modified_base	3822	ATAATCAACTTTTTCATATGGTTGTGATTTTAATAAACTTG	3.62
modified_base	3823	CATAATCAACTTTTTCATATGGTTGTGATTTTAATAAACTT	2.78
modified_base	3825	GTTTATTAAAATCACAACCATATGAAAAAGTTGATTATGCT	1.39
modified_base	3827	TTATTAAAATCACAACCATATGAAAAAGTTGATTATGCTAA	1.75
m6A	3827	TTAGCATAATCAACTTTTTCATATGGTTGTGATTTTAATAA	1.76
modified_base	3828	TATTAAAATCACAACCATATGAAAAAGTTGATTATGCTAAT	1.96
modified_base	3834	AATCACAACCATATGAAAAAGTTGATTATGCTAATAAAACT	2.01
modified_base	3839	CAACCATATGAAAAAGTTGATTATGCTAATAAAACTGTTTT	1.32
modified_base	3842	CCATATGAAAAAGTTGATTATGCTAATAAAACTGTTTTTAT	1.51
modified_base	3845	TATGAAAAAGTTGATTATGCTAATAAAACTGTTTTTATTGT	1.44
modified_base	3849	GCCTACAATAAAAACAGTTTTATTAGCATAATCAACTTTTT	1.49
modified_base	3852	ATTGCCTACAATAAAAACAGTTTTATTAGCATAATCAACTT	1.57
m4C	3853	AGTTGATTATGCTAATAAAACTGTTTTTATTGTAGGCAATG	1.75
modified_base	3853	CATTGCCTACAATAAAAACAGTTTTATTAGCATAATCAACT	1.44
modified_base	3861	TTTATTTTCATTGCCTACAATAAAAACAGTTTTATTAGCAT	1.35
modified_base	3863	GCTAATAAAACTGTTTTTATTGTAGGCAATGAAAATAAAGG	1.78
modified_base	3864	ACCTTTATTTTCATTGCCTACAATAAAAACAGTTTTATTAG	1.37
modified_base	3865	TAATAAAACTGTTTTTATTGTAGGCAATGAAAATAAAGGTG	1.65
m4C	3869	AAAACTGTTTTTATTGTAGGCAATGAAAATAAAGGTGTGAG	1.86
m4C	3873	TGGACTCACACCTTTATTTTCATTGCCTACAATAAAAACAG	1.92
modified_base	3883	TGTAGGCAATGAAAATAAAGGTGTGAGTCCATTAATTTTAA	3.18
modified_base	3886	AGGCAATGAAAATAAAGGTGTGAGTCCATTAATTTTAAAAA	2
m4C	3891	ATGAAAATAAAGGTGTGAGTCCATTAATTTTAAAAAATGCA	1.66
modified_base	3891	TGCATTTTTTAAAATTAATGGACTCACACCTTTATTTTCAT	1.88
modified_base	3892	CTGCATTTTTTAAAATTAATGGACTCACACCTTTATTTTCA	2.04
modified_base	3898	TAAAGGTGTGAGTCCATTAATTTTAAAAAATGCAGATCAAA	2.19
modified_base	3899	AAAGGTGTGAGTCCATTAATTTTAAAAAATGCAGATCAAAG	1.39
m4C	3909	AATTCGTATACTTTGATCTGCATTTTTTAAAATTAATGGAC	1.53
m4C	3910	TCCATTAATTTTAAAAAATGCAGATCAAAGTATACGAATTG	1.56
m4C	3912	ATCAATTCGTATACTTTGATCTGCATTTTTTAAAATTAATG	1.34
m4C	3924	AAAATGCAGATCAAAGTATACGAATTGATATGTTTGGTGAT	1.84
modified_base	3924	ATCACCAAACATATCAATTCGTATACTTTGATCTGCATTTT	2.61
modified_base	3930	CAGATCAAAGTATACGAATTGATATGTTTGGTGATGTACAA	1.63
modified_base	3930	TTGTACATCACCAAACATATCAATTCGTATACTTTGATCTG	1.32
modified_base	3934	TCAAAGTATACGAATTGATATGTTTGGTGATGTACAATCTT	1.56
modified_base	3935	CAAAGTATACGAATTGATATGTTTGGTGATGTACAATCTTT	1.78
modified_base	3937	AAGTATACGAATTGATATGTTTGGTGATGTACAATCTTTAA	1.48
modified_base	3939	GTATACGAATTGATATGTTTGGTGATGTACAATCTTTAAAT	1.84
modified_base	3940	TATACGAATTGATATGTTTGGTGATGTACAATCTTTAAATG	2.62
modified_base	3942	TACGAATTGATATGTTTGGTGATGTACAATCTTTAAATGTT	2.29
modified_base	3942	AACATTTAAAGATTGTACATCACCAAACATATCAATTCGTA	1.29
modified_base	3943	CAACATTTAAAGATTGTACATCACCAAACATATCAATTCGT	1.54
modified_base	3947	ACACCAACATTTAAAGATTGTACATCACCAAACATATCAAT	1.33
modified_base	3950	GCTACACCAACATTTAAAGATTGTACATCACCAAACATATC	1.33
modified_base	3951	ATATGTTTGGTGATGTACAATCTTTAAATGTTGGTGTAGCA	1.32
modified_base	3958	TTCCTGTTGCTACACCAACATTTAAAGATTGTACATCACCA	1.3
modified_base	3959	GGTGATGTACAATCTTTAAATGTTGGTGTAGCAACAGGAAT	1.36
modified_base	3960	AATTCCTGTTGCTACACCAACATTTAAAGATTGTACATCAC	1.35
modified_base	3964	TGTACAATCTTTAAATGTTGGTGTAGCAACAGGAATTATCT	6.01
m4C	3966	TAAGATAATTCCTGTTGCTACACCAACATTTAAAGATTGTA	3.07
modified_base	3967	ACAATCTTTAAATGTTGGTGTAGCAACAGGAATTATCTTAG	1.88
m4C	3970	ATCTTTAAATGTTGGTGTAGCAACAGGAATTATCTTAGCGC	2.08
modified_base	3975	TAAATGTTGGTGTAGCAACAGGAATTATCTTAGCGCATTAT	1.36
modified_base	3981	AGTGCGATAATGCGCTAAGATAATTCCTGTTGCTACACCAA	1.3
modified_base	3982	TGGTGTAGCAACAGGAATTATCTTAGCGCATTATCGCACTA	1.34
modified_base	3983	GGTGTAGCAACAGGAATTATCTTAGCGCATTATCGCACTAA	1.45
modified_base	3984	GTGTAGCAACAGGAATTATCTTAGCGCATTATCGCACTAAA	3.3
modified_base	3985	TGTAGCAACAGGAATTATCTTAGCGCATTATCGCACTAAAA	1.35
modified_base	3987	TAGCAACAGGAATTATCTTAGCGCATTATCGCACTAAAATA	3.46
m4C	3989	TTTATTTTAGTGCGATAATGCGCTAAGATAATTCCTGTTGC	2.25
m4C	3998	ATTATCTTAGCGCATTATCGCACTAAAATAAAACCCTAGTT	1.41
m4C	4000	TATCTTAGCGCATTATCGCACTAAAATAAAACCCTAGTTAT	1.59
modified_base	4000	ATAACTAGGGTTTTATTTTAGTGCGATAATGCGCTAAGATA	2.91
modified_base	4003	AAAATAACTAGGGTTTTATTTTAGTGCGATAATGCGCTAAG	1.71
modified_base	4005	AAAAAATAACTAGGGTTTTATTTTAGTGCGATAATGCGCTA	1.29
m4C	4011	ATTATCGCACTAAAATAAAACCCTAGTTATTTTTTTATGAT	3.27
modified_base	4012	CATCATAAAAAAATAACTAGGGTTTTATTTTAGTGCGATAA	1.52
modified_base	4013	CCATCATAAAAAAATAACTAGGGTTTTATTTTAGTGCGATA	3.2
modified_base	4016	CGCACTAAAATAAAACCCTAGTTATTTTTTTATGATGGTTT	1.46
modified_base	4027	CAGATAAAAGTAAACCATCATAAAAAAATAACTAGGGTTTT	1.67
modified_base	4028	AAACCCTAGTTATTTTTTTATGATGGTTTACTTTTATCTGT	1.49
modified_base	4029	TACAGATAAAAGTAAACCATCATAAAAAAATAACTAGGGTT	1.46
modified_base	4030	GTACAGATAAAAGTAAACCATCATAAAAAAATAACTAGGGT	1.44
modified_base	4032	CCTAGTTATTTTTTTATGATGGTTTACTTTTATCTGTACAT	3.8
modified_base	4033	CTAGTTATTTTTTTATGATGGTTTACTTTTATCTGTACATT	2.94
modified_base	4042	TTTTTATGATGGTTTACTTTTATCTGTACATTTTCCAAGTT	1.68
modified_base	4044	TTTATGATGGTTTACTTTTATCTGTACATTTTCCAAGTTGC	1.54
m4C	4047	TTTGCAACTTGGAAAATGTACAGATAAAAGTAAACCATCAT	1.82
modified_base	4054	TTTACTTTTATCTGTACATTTTCCAAGTTGCAAAACACTCT	1.32
modified_base	4055	TTACTTTTATCTGTACATTTTCCAAGTTGCAAAACACTCTG	1.77
m4C	4057	ACTTTTATCTGTACATTTTCCAAGTTGCAAAACACTCTGCA	2.3
modified_base	4058	TTGCAGAGTGTTTTGCAACTTGGAAAATGTACAGATAAAAG	1.64
modified_base	4059	ATTGCAGAGTGTTTTGCAACTTGGAAAATGTACAGATAAAA	2.06
modified_base	4060	TATTGCAGAGTGTTTTGCAACTTGGAAAATGTACAGATAAA	1.28
modified_base	4064	TTGGTATTGCAGAGTGTTTTGCAACTTGGAAAATGTACAGA	1.78
modified_base	4065	TTTGGTATTGCAGAGTGTTTTGCAACTTGGAAAATGTACAG	1.64
modified_base	4066	ATTTGGTATTGCAGAGTGTTTTGCAACTTGGAAAATGTACA	1.61
modified_base	4068	TGATTTGGTATTGCAGAGTGTTTTGCAACTTGGAAAATGTA	1.43
m4C	4069	ACATTTTCCAAGTTGCAAAACACTCTGCAATACCAAATCAG	1.71
modified_base	4069	CTGATTTGGTATTGCAGAGTGTTTTGCAACTTGGAAAATGT	2.93
m6A	4070	CATTTTCCAAGTTGCAAAACACTCTGCAATACCAAATCAGA	1.52
modified_base	4070	TCTGATTTGGTATTGCAGAGTGTTTTGCAACTTGGAAAATG	1.43
m4C	4071	ATTTTCCAAGTTGCAAAACACTCTGCAATACCAAATCAGAC	1.42
modified_base	4072	TTTTCCAAGTTGCAAAACACTCTGCAATACCAAATCAGACT	1.61
m4C	4073	TTTCCAAGTTGCAAAACACTCTGCAATACCAAATCAGACTT	2.9
modified_base	4073	AAGTCTGATTTGGTATTGCAGAGTGTTTTGCAACTTGGAAA	1.71
modified_base	4074	TTCCAAGTTGCAAAACACTCTGCAATACCAAATCAGACTTT	1.46
m4C	4075	TAAAGTCTGATTTGGTATTGCAGAGTGTTTTGCAACTTGGA	1.7
modified_base	4077	AATAAAGTCTGATTTGGTATTGCAGAGTGTTTTGCAACTTG	1.89
modified_base	4081	AGTTAATAAAGTCTGATTTGGTATTGCAGAGTGTTTTGCAA	2.83
m4C	4082	TGCAAAACACTCTGCAATACCAAATCAGACTTTATTAACTT	1.29
m6A	4083	GCAAAACACTCTGCAATACCAAATCAGACTTTATTAACTTC	1.42
modified_base	4087	CAACGAAGTTAATAAAGTCTGATTTGGTATTGCAGAGTGTT	2.86
modified_base	4089	CACAACGAAGTTAATAAAGTCTGATTTGGTATTGCAGAGTG	1.38
modified_base	4091	AACACAACGAAGTTAATAAAGTCTGATTTGGTATTGCAGAG	1.28
modified_base	4103	AAATCAGACTTTATTAACTTCGTTGTGTTTTGACTTTCAGA	1.71
modified_base	4103	TCTGAAAGTCAAAACACAACGAAGTTAATAAAGTCTGATTT	1.36
modified_base	4104	AATCAGACTTTATTAACTTCGTTGTGTTTTGACTTTCAGAT	2.74
modified_base	4104	ATCTGAAAGTCAAAACACAACGAAGTTAATAAAGTCTGATT	1.56
modified_base	4107	CAGACTTTATTAACTTCGTTGTGTTTTGACTTTCAGATTTT	2.12
modified_base	4107	AAAATCTGAAAGTCAAAACACAACGAAGTTAATAAAGTCTG	1.42
modified_base	4108	AGACTTTATTAACTTCGTTGTGTTTTGACTTTCAGATTTTT	1.42
modified_base	4115	AATATCAAAAAATCTGAAAGTCAAAACACAACGAAGTTAAT	1.41
m4C	4116	TTAACTTCGTTGTGTTTTGACTTTCAGATTTTTTGATATTC	1.58
modified_base	4116	GAATATCAAAAAATCTGAAAGTCAAAACACAACGAAGTTAA	2.02
modified_base	4120	AACTGAATATCAAAAAATCTGAAAGTCAAAACACAACGAAG	1.86
modified_base	4121	AAACTGAATATCAAAAAATCTGAAAGTCAAAACACAACGAA	1.59
modified_base	4122	TCGTTGTGTTTTGACTTTCAGATTTTTTGATATTCAGTTTC	1.92
modified_base	4122	GAAACTGAATATCAAAAAATCTGAAAGTCAAAACACAACGA	1.99
modified_base	4125	TTGTGTTTTGACTTTCAGATTTTTTGATATTCAGTTTCGTC	1.36
modified_base	4130	ATAAAGACGAAACTGAATATCAAAAAATCTGAAAGTCAAAA	1.46
modified_base	4131	GATAAAGACGAAACTGAATATCAAAAAATCTGAAAGTCAAA	1.76
modified_base	4133	ATGATAAAGACGAAACTGAATATCAAAAAATCTGAAAGTCA	1.68
modified_base	4135	ACTTTCAGATTTTTTGATATTCAGTTTCGTCTTTATCATTT	1.5
modified_base	4136	AAAATGATAAAGACGAAACTGAATATCAAAAAATCTGAAAG	1.34
modified_base	4137	AAAAATGATAAAGACGAAACTGAATATCAAAAAATCTGAAA	1.41
modified_base	4138	TTCAGATTTTTTGATATTCAGTTTCGTCTTTATCATTTTTT	1.86
modified_base	4142	GATTTTTTGATATTCAGTTTCGTCTTTATCATTTTTTAATG	1.54
modified_base	4142	CATTAAAAAATGATAAAGACGAAACTGAATATCAAAAAATC	1.36
modified_base	4145	TTACATTAAAAAATGATAAAGACGAAACTGAATATCAAAAA	1.52
modified_base	4149	TTTTTTACATTAAAAAATGATAAAGACGAAACTGAATATCA	1.31
modified_base	4151	ATTTTTTTACATTAAAAAATGATAAAGACGAAACTGAATAT	1.61
modified_base	4157	AGTTTCGTCTTTATCATTTTTTAATGTAAAAAAATCAACGA	1.42
modified_base	4159	GTTCGTTGATTTTTTTACATTAAAAAATGATAAAGACGAAA	1.34
modified_base	4161	TCGTCTTTATCATTTTTTAATGTAAAAAAATCAACGAACAT	2.55
modified_base	4162	CGTCTTTATCATTTTTTAATGTAAAAAAATCAACGAACATT	3.69
modified_base	4162	AATGTTCGTTGATTTTTTTACATTAAAAAATGATAAAGACG	2.41
modified_base	4163	GTCTTTATCATTTTTTAATGTAAAAAAATCAACGAACATTT	1.96
modified_base	4170	AAATTTAAAATGTTCGTTGATTTTTTTACATTAAAAAATGA	1.41
m6A	4173	TTTTTTAATGTAAAAAAATCAACGAACATTTTAAATTTTTG	1.77
m4C	4176	AATCAAAAATTTAAAATGTTCGTTGATTTTTTTACATTAAA	2.32
modified_base	4181	TGTAAAAAAATCAACGAACATTTTAAATTTTTGATTAATTT	1.37
modified_base	4189	AATCAACGAACATTTTAAATTTTTGATTAATTTCCATTGGA	1.36
modified_base	4191	TCAACGAACATTTTAAATTTTTGATTAATTTCCATTGGAAA	2.04
modified_base	4194	ACTTTTCCAATGGAAATTAATCAAAAATTTAAAATGTTCGT	1.56
modified_base	4196	TAACTTTTCCAATGGAAATTAATCAAAAATTTAAAATGTTC	1.37
modified_base	4197	TTAACTTTTCCAATGGAAATTAATCAAAAATTTAAAATGTT	1.47
m4C	4203	TTAAATTTTTGATTAATTTCCATTGGAAAAGTTAATAAAGC	2.02
modified_base	4203	GCTTTATTAACTTTTCCAATGGAAATTAATCAAAAATTTAA	2.36
modified_base	4207	AAAAGCTTTATTAACTTTTCCAATGGAAATTAATCAAAAAT	1.43
modified_base	4208	TTTTTGATTAATTTCCATTGGAAAAGTTAATAAAGCTTTTT	2.8
modified_base	4208	AAAAAGCTTTATTAACTTTTCCAATGGAAATTAATCAAAAA	1.78
modified_base	4210	AGAAAAAGCTTTATTAACTTTTCCAATGGAAATTAATCAAA	1.3
modified_base	4218	ATTTCCATTGGAAAAGTTAATAAAGCTTTTTCTGTTTGCTC	1.56
modified_base	4222	CCATTGGAAAAGTTAATAAAGCTTTTTCTGTTTGCTCTTTA	1.54
m4C	4222	TAAAGAGCAAACAGAAAAAGCTTTATTAACTTTTCCAATGG	1.99
modified_base	4223	CATTGGAAAAGTTAATAAAGCTTTTTCTGTTTGCTCTTTAA	1.3
modified_base	4229	AAAAGTTAATAAAGCTTTTTCTGTTTGCTCTTTAAATTCAT	1.51
modified_base	4230	AAAGTTAATAAAGCTTTTTCTGTTTGCTCTTTAAATTCATT	2.21
modified_base	4231	AAGTTAATAAAGCTTTTTCTGTTTGCTCTTTAAATTCATTT	2.4
modified_base	4233	GTTAATAAAGCTTTTTCTGTTTGCTCTTTAAATTCATTTCT	1.58
modified_base	4235	TAATAAAGCTTTTTCTGTTTGCTCTTTAAATTCATTTCTTT	2.84
m4C	4235	AAAGAAATGAATTTAAAGAGCAAACAGAAAAAGCTTTATTA	1.38
modified_base	4237	ATAAAGCTTTTTCTGTTTGCTCTTTAAATTCATTTCTTTTT	1.46
modified_base	4241	AGCTTTTTCTGTTTGCTCTTTAAATTCATTTCTTTTTTGTT	1.31
modified_base	4241	AACAAAAAAGAAATGAATTTAAAGAGCAAACAGAAAAAGCT	1.31
modified_base	4246	TTTCTGTTTGCTCTTTAAATTCATTTCTTTTTTGTTCTTCA	1.27
modified_base	4248	ATTGAAGAACAAAAAAGAAATGAATTTAAAGAGCAAACAGA	1.57
modified_base	4252	AATTATTGAAGAACAAAAAAGAAATGAATTTAAAGAGCAAA	2.85
modified_base	4259	TTAATCGAATTATTGAAGAACAAAAAAGAAATGAATTTAAA	1.73
m4C	4262	AAATTCATTTCTTTTTTGTTCTTCAATAATTCGATTAAAGG	1.61
modified_base	4262	CCTTTAATCGAATTATTGAAGAACAAAAAAGAAATGAATTT	2.7
modified_base	4265	AAGCCTTTAATCGAATTATTGAAGAACAAAAAAGAAATGAA	2.41
modified_base	4266	AAAGCCTTTAATCGAATTATTGAAGAACAAAAAAGAAATGA	1.57
modified_base	4267	AAAAGCCTTTAATCGAATTATTGAAGAACAAAAAAGAAATG	1.42
m4C	4273	TTTTTTGTTCTTCAATAATTCGATTAAAGGCTTTTGTTAGT	1.65
modified_base	4275	ACACTAACAAAAGCCTTTAATCGAATTATTGAAGAACAAAA	1.39
m4C	4283	TTCAATAATTCGATTAAAGGCTTTTGTTAGTGTATCATCTC	2.04
modified_base	4284	TCAATAATTCGATTAAAGGCTTTTGTTAGTGTATCATCTCT	1.44
modified_base	4287	ATAATTCGATTAAAGGCTTTTGTTAGTGTATCATCTCTACC	1.31
modified_base	4288	TGGTAGAGATGATACACTAACAAAAGCCTTTAATCGAATTA	1.92
m4C	4294	TGTATATGGTAGAGATGATACACTAACAAAAGCCTTTAATC	1.71
m4C	4298	AAAGGCTTTTGTTAGTGTATCATCTCTACCATATACAATTC	1.45
modified_base	4303	TAAGTGAATTGTATATGGTAGAGATGATACACTAACAAAAG	2.39
modified_base	4306	TTTTAAGTGAATTGTATATGGTAGAGATGATACACTAACAA	2.25
modified_base	4307	ATTTTAAGTGAATTGTATATGGTAGAGATGATACACTAACA	1.75
modified_base	4311	AAATATTTTAAGTGAATTGTATATGGTAGAGATGATACACT	1.36
modified_base	4315	TATCATCTCTACCATATACAATTCACTTAAAATATTTTTTA	1.34
modified_base	4317	TCATCTCTACCATATACAATTCACTTAAAATATTTTTTAAT	1.56
modified_base	4318	CATCTCTACCATATACAATTCACTTAAAATATTTTTTAATT	1.7
modified_base	4318	AATTAAAAAATATTTTAAGTGAATTGTATATGGTAGAGATG	1.32
modified_base	4319	AAATTAAAAAATATTTTAAGTGAATTGTATATGGTAGAGAT	1.29
m6A	4321	TCAAATTAAAAAATATTTTAAGTGAATTGTATATGGTAGAG	1.45
modified_base	4323	GATCAAATTAAAAAATATTTTAAGTGAATTGTATATGGTAG	1.51
modified_base	4335	ACTAAATTTGAAGATCAAATTAAAAAATATTTTAAGTGAAT	1.28
modified_base	4338	CACTTAAAATATTTTTTAATTTGATCTTCAAATTTAGTAAA	1.34
modified_base	4340	CTTAAAATATTTTTTAATTTGATCTTCAAATTTAGTAAAAA	2.17
modified_base	4341	TTTTTTACTAAATTTGAAGATCAAATTAAAAAATATTTTAA	1.47
modified_base	4342	TAAAATATTTTTTAATTTGATCTTCAAATTTAGTAAAAAAG	1.52
modified_base	4343	AAAATATTTTTTAATTTGATCTTCAAATTTAGTAAAAAAGG	1.33
modified_base	4343	CCTTTTTTACTAAATTTGAAGATCAAATTAAAAAATATTTT	1.83
modified_base	4345	AATATTTTTTAATTTGATCTTCAAATTTAGTAAAAAAGGCT	1.39
modified_base	4346	AAGCCTTTTTTACTAAATTTGAAGATCAAATTAAAAAATAT	1.72
modified_base	4348	TAAAGCCTTTTTTACTAAATTTGAAGATCAAATTAAAAAAT	1.4
modified_base	4349	TTTTTTAATTTGATCTTCAAATTTAGTAAAAAAGGCTTTAG	1.31
modified_base	4351	TTTTAATTTGATCTTCAAATTTAGTAAAAAAGGCTTTAGTT	1.63
modified_base	4352	TTTAATTTGATCTTCAAATTTAGTAAAAAAGGCTTTAGTTT	1.58
modified_base	4355	AATTTGATCTTCAAATTTAGTAAAAAAGGCTTTAGTTTCAT	1.58
modified_base	4362	TTAACTAATGAAACTAAAGCCTTTTTTACTAAATTTGAAGA	1.36
modified_base	4363	TTTAACTAATGAAACTAAAGCCTTTTTTACTAAATTTGAAG	1.44
m4C	4364	TTCAAATTTAGTAAAAAAGGCTTTAGTTTCATTAGTTAAAG	2.41
modified_base	4364	CTTTAACTAATGAAACTAAAGCCTTTTTTACTAAATTTGAA	1.35
modified_base	4368	TTATCTTTAACTAATGAAACTAAAGCCTTTTTTACTAAATT	1.28
modified_base	4369	ATTATCTTTAACTAATGAAACTAAAGCCTTTTTTACTAAAT	1.45
m4C	4373	AGTAAAAAAGGCTTTAGTTTCATTAGTTAAAGATAATAACA	1.84
modified_base	4374	GTGTTATTATCTTTAACTAATGAAACTAAAGCCTTTTTTAC	1.54
modified_base	4377	TTAGTGTTATTATCTTTAACTAATGAAACTAAAGCCTTTTT	1.6
modified_base	4378	AAAAGGCTTTAGTTTCATTAGTTAAAGATAATAACACTAAA	2.09
modified_base	4378	TTTAGTGTTATTATCTTTAACTAATGAAACTAAAGCCTTTT	1.69
modified_base	4383	CTTAATTTAGTGTTATTATCTTTAACTAATGAAACTAAAGC	1.47
modified_base	4384	ACTTAATTTAGTGTTATTATCTTTAACTAATGAAACTAAAG	1.36
modified_base	4393	CCTAAATTCACTTAATTTAGTGTTATTATCTTTAACTAATG	1.81
m4C	4394	ATTAGTTAAAGATAATAACACTAAATTAAGTGAATTTAGGT	1.41
modified_base	4394	ACCTAAATTCACTTAATTTAGTGTTATTATCTTTAACTAAT	1.56
modified_base	4397	AATACCTAAATTCACTTAATTTAGTGTTATTATCTTTAACT	1.51
modified_base	4400	TAAAGATAATAACACTAAATTAAGTGAATTTAGGTATTGGT	2.01
modified_base	4403	AGATAATAACACTAAATTAAGTGAATTTAGGTATTGGTCTA	1.8
modified_base	4404	GATAATAACACTAAATTAAGTGAATTTAGGTATTGGTCTAG	1.42
m4C	4405	CCTAGACCAATACCTAAATTCACTTAATTTAGTGTTATTAT	1.39
modified_base	4412	CACTAAATTAAGTGAATTTAGGTATTGGTCTAGGTTTGAAT	1.4
modified_base	4413	ACTAAATTAAGTGAATTTAGGTATTGGTCTAGGTTTGAATT	2.43
modified_base	4415	TCAATTCAAACCTAGACCAATACCTAAATTCACTTAATTTA	1.47
modified_base	4418	ATTAAGTGAATTTAGGTATTGGTCTAGGTTTGAATTGATAG	2
modified_base	4419	TTAAGTGAATTTAGGTATTGGTCTAGGTTTGAATTGATAGT	2.25
modified_base	4419	ACTATCAATTCAAACCTAGACCAATACCTAAATTCACTTAA	1.6
modified_base	4421	TTACTATCAATTCAAACCTAGACCAATACCTAAATTCACTT	2.5
modified_base	4422	AGTGAATTTAGGTATTGGTCTAGGTTTGAATTGATAGTAAC	1.75
modified_base	4424	TGAATTTAGGTATTGGTCTAGGTTTGAATTGATAGTAACGT	3.05
modified_base	4425	GAATTTAGGTATTGGTCTAGGTTTGAATTGATAGTAACGTT	1.77
modified_base	4425	AACGTTACTATCAATTCAAACCTAGACCAATACCTAAATTC	1.56
modified_base	4428	TTTAGGTATTGGTCTAGGTTTGAATTGATAGTAACGTTTTT	1.35
modified_base	4429	TTAGGTATTGGTCTAGGTTTGAATTGATAGTAACGTTTTTT	1.87
modified_base	4430	TAAAAAACGTTACTATCAATTCAAACCTAGACCAATACCTA	1.51
modified_base	4435	TAAATTAAAAAACGTTACTATCAATTCAAACCTAGACCAAT	1.39
modified_base	4438	GGTCTAGGTTTGAATTGATAGTAACGTTTTTTAATTTATTA	1.54
m4C	4442	TAGGTTTGAATTGATAGTAACGTTTTTTAATTTATTAAAAC	1.88
m4C	4443	AGTTTTAATAAATTAAAAAACGTTACTATCAATTCAAACCT	4.07
modified_base	4453	TATTGAAAGTAGTTTTAATAAATTAAAAAACGTTACTATCA	1.3
modified_base	4454	GATAGTAACGTTTTTTAATTTATTAAAACTACTTTCAATAG	1.58
modified_base	4455	TCTATTGAAAGTAGTTTTAATAAATTAAAAAACGTTACTAT	1.4
modified_base	4456	TAGTAACGTTTTTTAATTTATTAAAACTACTTTCAATAGAT	1.64
modified_base	4457	AGTAACGTTTTTTAATTTATTAAAACTACTTTCAATAGATT	1.54
modified_base	4461	ACAAAATCTATTGAAAGTAGTTTTAATAAATTAAAAAACGT	1.43
modified_base	4462	AACAAAATCTATTGAAAGTAGTTTTAATAAATTAAAAAACG	2.67
modified_base	4463	GTTTTTTAATTTATTAAAACTACTTTCAATAGATTTTGTTA	1.3
modified_base	4464	TTAACAAAATCTATTGAAAGTAGTTTTAATAAATTAAAAAA	1.6
modified_base	4465	ATTAACAAAATCTATTGAAAGTAGTTTTAATAAATTAAAAA	1.95
modified_base	4466	TTTTAATTTATTAAAACTACTTTCAATAGATTTTGTTAATT	1.5
modified_base	4468	TTAATTTATTAAAACTACTTTCAATAGATTTTGTTAATTCT	1.43
modified_base	4470	TTAGAATTAACAAAATCTATTGAAAGTAGTTTTAATAAATT	1.59
modified_base	4471	TTTAGAATTAACAAAATCTATTGAAAGTAGTTTTAATAAAT	1.37
modified_base	4472	TTTATTAAAACTACTTTCAATAGATTTTGTTAATTCTAAAT	1.53
modified_base	4473	TATTTAGAATTAACAAAATCTATTGAAAGTAGTTTTAATAA	1.63
modified_base	4474	TATTAAAACTACTTTCAATAGATTTTGTTAATTCTAAATAT	1.34
modified_base	4474	ATATTTAGAATTAACAAAATCTATTGAAAGTAGTTTTAATA	1.29
modified_base	4475	AATATTTAGAATTAACAAAATCTATTGAAAGTAGTTTTAAT	1.56
modified_base	4476	TTAAAACTACTTTCAATAGATTTTGTTAATTCTAAATATTC	1.36
modified_base	4478	AAAACTACTTTCAATAGATTTTGTTAATTCTAAATATTCTT	1.41
modified_base	4479	AAACTACTTTCAATAGATTTTGTTAATTCTAAATATTCTTG	1.76
modified_base	4482	CTACTTTCAATAGATTTTGTTAATTCTAAATATTCTTGCGG	1.28
modified_base	4483	TCCGCAAGAATATTTAGAATTAACAAAATCTATTGAAAGTA	1.5
modified_base	4485	CTTTCAATAGATTTTGTTAATTCTAAATATTCTTGCGGATT	1.34
modified_base	4487	TTAATCCGCAAGAATATTTAGAATTAACAAAATCTATTGAA	1.78
modified_base	4489	GTTTAATCCGCAAGAATATTTAGAATTAACAAAATCTATTG	1.4
modified_base	4490	AGTTTAATCCGCAAGAATATTTAGAATTAACAAAATCTATT	1.48
modified_base	4491	AAGTTTAATCCGCAAGAATATTTAGAATTAACAAAATCTAT	1.45
modified_base	4493	AAAAGTTTAATCCGCAAGAATATTTAGAATTAACAAAATCT	1.31
modified_base	4497	TTTGTTAATTCTAAATATTCTTGCGGATTAAACTTTTCTCT	1.38
m4C	4499	AAAGAGAAAAGTTTAATCCGCAAGAATATTTAGAATTAACA	2.22
m4C	4500	GTTAATTCTAAATATTCTTGCGGATTAAACTTTTCTCTTTC	1.49
modified_base	4502	TAATTCTAAATATTCTTGCGGATTAAACTTTTCTCTTTCTT	2.1
modified_base	4514	ATCAAAAATATAAAGAAAGAGAAAAGTTTAATCCGCAAGAA	2.04
modified_base	4515	TCTTGCGGATTAAACTTTTCTCTTTCTTTATATTTTTGATC	1.5
modified_base	4516	GGATCAAAAATATAAAGAAAGAGAAAAGTTTAATCCGCAAG	2.21
modified_base	4520	TTAAGGATCAAAAATATAAAGAAAGAGAAAAGTTTAATCCG	2.92
modified_base	4524	TTTATTAAGGATCAAAAATATAAAGAAAGAGAAAAGTTTAA	1.72
modified_base	4526	ACTTTATTAAGGATCAAAAATATAAAGAAAGAGAAAAGTTT	1.34
modified_base	4530	TTTTCTCTTTCTTTATATTTTTGATCCTTAATAAAGTCCTG	1.49
modified_base	4533	AACCAGGACTTTATTAAGGATCAAAAATATAAAGAAAGAGA	1.37
modified_base	4534	CTCTTTCTTTATATTTTTGATCCTTAATAAAGTCCTGGTTA	1.3
m4C	4535	TCTTTCTTTATATTTTTGATCCTTAATAAAGTCCTGGTTAT	1.49
modified_base	4535	ATAACCAGGACTTTATTAAGGATCAAAAATATAAAGAAAGA	2.76
modified_base	4536	AATAACCAGGACTTTATTAAGGATCAAAAATATAAAGAAAG	3.49
modified_base	4545	TATTTTTGATCCTTAATAAAGTCCTGGTTATTAATAAATTT	2.4
modified_base	4546	ATTTTTGATCCTTAATAAAGTCCTGGTTATTAATAAATTTT	1.48
modified_base	4547	TTTTTGATCCTTAATAAAGTCCTGGTTATTAATAAATTTTA	1.7
modified_base	4550	TTGATCCTTAATAAAGTCCTGGTTATTAATAAATTTTAGAA	2.76
modified_base	4550	TTCTAAAATTTATTAATAACCAGGACTTTATTAAGGATCAA	1.69
m4C	4551	TTTCTAAAATTTATTAATAACCAGGACTTTATTAAGGATCA	1.57
modified_base	4553	ATCCTTAATAAAGTCCTGGTTATTAATAAATTTTAGAAACT	1.4
modified_base	4555	CCTTAATAAAGTCCTGGTTATTAATAAATTTTAGAAACTTA	1.29
modified_base	4560	ATTAATAAGTTTCTAAAATTTATTAATAACCAGGACTTTAT	1.58
m6A	4567	CCTGGTTATTAATAAATTTTAGAAACTTATTAATGTATGAA	1.38
m6A	4573	TGAAGATTCATACATTAATAAGTTTCTAAAATTTATTAATA	1.48
modified_base	4575	ATTGAAGATTCATACATTAATAAGTTTCTAAAATTTATTAA	1.9
modified_base	4580	AAATTTTAGAAACTTATTAATGTATGAATCTTCAATATTAA	1.49
modified_base	4581	AATTTTAGAAACTTATTAATGTATGAATCTTCAATATTAAA	1.46
modified_base	4584	TTTAGAAACTTATTAATGTATGAATCTTCAATATTAAATAG	1.51
modified_base	4592	TAGATCAACTATTTAATATTGAAGATTCATACATTAATAAG	1.6
modified_base	4593	ATAGATCAACTATTTAATATTGAAGATTCATACATTAATAA	1.61
modified_base	4594	AATAGATCAACTATTTAATATTGAAGATTCATACATTAATA	1.57
modified_base	4596	ATAATAGATCAACTATTTAATATTGAAGATTCATACATTAA	1.31
modified_base	4605	GAATCTTCAATATTAAATAGTTGATCTATTATATTTTTAAA	1.36
modified_base	4610	ATAAATTTAAAAATATAATAGATCAACTATTTAATATTGAA	2.78
modified_base	4612	TCATAAATTTAAAAATATAATAGATCAACTATTTAATATTG	1.52
modified_base	4615	AGATCATAAATTTAAAAATATAATAGATCAACTATTTAATA	1.27
modified_base	4616	ATTAAATAGTTGATCTATTATATTTTTAAATTTATGATCTA	1.5
modified_base	4618	TAAATAGTTGATCTATTATATTTTTAAATTTATGATCTAAT	1.61
modified_base	4625	TTAAAGAATTAGATCATAAATTTAAAAATATAATAGATCAA	1.34
modified_base	4626	TGATCTATTATATTTTTAAATTTATGATCTAATTCTTTAAT	1.31
modified_base	4629	TTCATTAAAGAATTAGATCATAAATTTAAAAATATAATAGA	1.5
modified_base	4631	TATTATATTTTTAAATTTATGATCTAATTCTTTAATGAAAA	1.99
modified_base	4632	CTTTTCATTAAAGAATTAGATCATAAATTTAAAAATATAAT	1.34
modified_base	4636	AGACCTTTTCATTAAAGAATTAGATCATAAATTTAAAAATA	1.41
modified_base	4639	TTTTAAATTTATGATCTAATTCTTTAATGAAAAGGTCTAAA	1.43
modified_base	4640	ATTTAGACCTTTTCATTAAAGAATTAGATCATAAATTTAAA	1.6
modified_base	4642	TAAATTTATGATCTAATTCTTTAATGAAAAGGTCTAAATTT	1.32
modified_base	4643	AAATTTATGATCTAATTCTTTAATGAAAAGGTCTAAATTTT	1.4
modified_base	4644	AAAAATTTAGACCTTTTCATTAAAGAATTAGATCATAAATT	1.27
modified_base	4646	TTTATGATCTAATTCTTTAATGAAAAGGTCTAAATTTTTTA	1.46
modified_base	4647	TTATGATCTAATTCTTTAATGAAAAGGTCTAAATTTTTTAA	2.45
modified_base	4652	ATCTAATTCTTTAATGAAAAGGTCTAAATTTTTTAATTTTA	2.74
modified_base	4653	TCTAATTCTTTAATGAAAAGGTCTAAATTTTTTAATTTTAA	3.49
modified_base	4653	TTAAAATTAAAAAATTTAGACCTTTTCATTAAAGAATTAGA	1.41
modified_base	4654	CTAATTCTTTAATGAAAAGGTCTAAATTTTTTAATTTTAAT	1.59
modified_base	4655	AATTAAAATTAAAAAATTTAGACCTTTTCATTAAAGAATTA	1.64
modified_base	4656	AATTCTTTAATGAAAAGGTCTAAATTTTTTAATTTTAATTC	1.29
modified_base	4661	TTTAATGAAAAGGTCTAAATTTTTTAATTTTAATTCAAGTT	1.39
modified_base	4665	ATGAAAAGGTCTAAATTTTTTAATTTTAATTCAAGTTCTTC	1.39
modified_base	4666	TGAAGAACTTGAATTAAAATTAAAAAATTTAGACCTTTTCA	1.63
modified_base	4667	ATGAAGAACTTGAATTAAAATTAAAAAATTTAGACCTTTTC	1.68
modified_base	4672	CAAAAATGAAGAACTTGAATTAAAATTAAAAAATTTAGACC	1.29
modified_base	4674	TCTAAATTTTTTAATTTTAATTCAAGTTCTTCATTTTTGAA	1.3
modified_base	4675	CTAAATTTTTTAATTTTAATTCAAGTTCTTCATTTTTGAAA	1.53
modified_base	4676	TAAATTTTTTAATTTTAATTCAAGTTCTTCATTTTTGAAAT	1.63
modified_base	4676	ATTTCAAAAATGAAGAACTTGAATTAAAATTAAAAAATTTA	2.66
modified_base	4677	GATTTCAAAAATGAAGAACTTGAATTAAAATTAAAAAATTT	1.43
modified_base	4678	AGATTTCAAAAATGAAGAACTTGAATTAAAATTAAAAAATT	1.48
modified_base	4679	ATTTTTTAATTTTAATTCAAGTTCTTCATTTTTGAAATCTA	2.2
modified_base	4682	TTTTAGATTTCAAAAATGAAGAACTTGAATTAAAATTAAAA	2.34
modified_base	4685	ATCTTTTAGATTTCAAAAATGAAGAACTTGAATTAAAATTA	1.59
modified_base	4686	AATCTTTTAGATTTCAAAAATGAAGAACTTGAATTAAAATT	1.55
modified_base	4690	TTAATTCAAGTTCTTCATTTTTGAAATCTAAAAGATTTTGA	1.33
modified_base	4693	AAATCAAAATCTTTTAGATTTCAAAAATGAAGAACTTGAAT	1.54
modified_base	4695	CAAAATCAAAATCTTTTAGATTTCAAAAATGAAGAACTTGA	1.31
modified_base	4696	CAAGTTCTTCATTTTTGAAATCTAAAAGATTTTGATTTTGA	1.44
m4C	4697	AAGTTCTTCATTTTTGAAATCTAAAAGATTTTGATTTTGAT	1.44
modified_base	4697	ATCAAAATCAAAATCTTTTAGATTTCAAAAATGAAGAACTT	1.4
modified_base	4699	GAATCAAAATCAAAATCTTTTAGATTTCAAAAATGAAGAAC	1.26
modified_base	4700	TGAATCAAAATCAAAATCTTTTAGATTTCAAAAATGAAGAA	1.33
modified_base	4702	TATGAATCAAAATCAAAATCTTTTAGATTTCAAAAATGAAG	1.7
modified_base	4703	TTCATTTTTGAAATCTAAAAGATTTTGATTTTGATTCATAA	1.91
modified_base	4703	TTATGAATCAAAATCAAAATCTTTTAGATTTCAAAAATGAA	1.78
modified_base	4707	TTTTTGAAATCTAAAAGATTTTGATTTTGATTCATAATAGT	1.36
modified_base	4709	TTTGAAATCTAAAAGATTTTGATTTTGATTCATAATAGTTT	1.9
modified_base	4711	TGAAATCTAAAAGATTTTGATTTTGATTCATAATAGTTTGA	1.4
modified_base	4716	GAAATTCAAACTATTATGAATCAAAATCAAAATCTTTTAGA	1.49
modified_base	4719	ACAGAAATTCAAACTATTATGAATCAAAATCAAAATCTTTT	2.08
modified_base	4720	AACAGAAATTCAAACTATTATGAATCAAAATCAAAATCTTT	1.56
modified_base	4721	AAGATTTTGATTTTGATTCATAATAGTTTGAATTTCTGTTG	1.4
modified_base	4724	ATTTTGATTTTGATTCATAATAGTTTGAATTTCTGTTGTAA	1.51
modified_base	4731	ACTCCAATTACAACAGAAATTCAAACTATTATGAATCAAAA	1.57
modified_base	4732	CACTCCAATTACAACAGAAATTCAAACTATTATGAATCAAA	1.45
m4C	4736	ATTCATAATAGTTTGAATTTCTGTTGTAATTGGAGTGAAAT	2.09
modified_base	4736	ATTTCACTCCAATTACAACAGAAATTCAAACTATTATGAAT	2.03
modified_base	4738	TCATAATAGTTTGAATTTCTGTTGTAATTGGAGTGAAATTA	2.12
modified_base	4741	TAATAGTTTGAATTTCTGTTGTAATTGGAGTGAAATTAATA	1.31
m4C	4741	TATTAATTTCACTCCAATTACAACAGAAATTCAAACTATTA	1.36
modified_base	4742	AATAGTTTGAATTTCTGTTGTAATTGGAGTGAAATTAATAA	1.6
modified_base	4745	AGTTTGAATTTCTGTTGTAATTGGAGTGAAATTAATAATTT	1.71
modified_base	4746	GTTTGAATTTCTGTTGTAATTGGAGTGAAATTAATAATTTG	1.67
modified_base	4747	TTTGAATTTCTGTTGTAATTGGAGTGAAATTAATAATTTGA	4.36
modified_base	4748	TTGAATTTCTGTTGTAATTGGAGTGAAATTAATAATTTGAT	2.7
modified_base	4750	GAATTTCTGTTGTAATTGGAGTGAAATTAATAATTTGATTA	2.66
m4C	4750	TAATCAAATTATTAATTTCACTCCAATTACAACAGAAATTC	1.68
modified_base	4751	AATTTCTGTTGTAATTGGAGTGAAATTAATAATTTGATTAA	1.58
modified_base	4763	AATTGGAGTGAAATTAATAATTTGATTAAAAAATGATTCTT	1.51
modified_base	4764	ATTGGAGTGAAATTAATAATTTGATTAAAAAATGATTCTTT	1.5
modified_base	4765	TTGGAGTGAAATTAATAATTTGATTAAAAAATGATTCTTTA	1.83
modified_base	4766	TGGAGTGAAATTAATAATTTGATTAAAAAATGATTCTTTAT	4.05
modified_base	4767	AATAAAGAATCATTTTTTAATCAAATTATTAATTTCACTCC	1.59
modified_base	4769	AGTGAAATTAATAATTTGATTAAAAAATGATTCTTTATTTT	1.47
modified_base	4777	ATTAAAAGAAAATAAAGAATCATTTTTTAATCAAATTATTA	1.46
modified_base	4778	TATTAAAAGAAAATAAAGAATCATTTTTTAATCAAATTATT	1.4
modified_base	4785	CATAATTTATTAAAAGAAAATAAAGAATCATTTTTTAATCA	1.44
modified_base	4791	AAAAATGATTCTTTATTTTCTTTTAATAAATTATGATTAAC	1.77
modified_base	4795	AATAGTTAATCATAATTTATTAAAAGAAAATAAAGAATCAT	1.58
modified_base	4796	AAATAGTTAATCATAATTTATTAAAAGAAAATAAAGAATCA	1.67
modified_base	4798	TCAAATAGTTAATCATAATTTATTAAAAGAAAATAAAGAAT	1.65
modified_base	4801	CTTTATTTTCTTTTAATAAATTATGATTAACTATTTGATTC	1.41
modified_base	4802	TTTATTTTCTTTTAATAAATTATGATTAACTATTTGATTCA	1.64
modified_base	4805	ATTTTCTTTTAATAAATTATGATTAACTATTTGATTCAAAT	1.81
modified_base	4812	TTTAATAAATTATGATTAACTATTTGATTCAAATTTTCTAA	1.37
modified_base	4815	AATAAATTATGATTAACTATTTGATTCAAATTTTCTAATTT	1.55
modified_base	4817	TAAATTATGATTAACTATTTGATTCAAATTTTCTAATTTAA	2.42
modified_base	4817	TTAAATTAGAAAATTTGAATCAAATAGTTAATCATAATTTA	1.29
modified_base	4820	ATTATGATTAACTATTTGATTCAAATTTTCTAATTTAATGT	1.32
modified_base	4821	AACATTAAATTAGAAAATTTGAATCAAATAGTTAATCATAA	1.59
modified_base	4823	TTAACATTAAATTAGAAAATTTGAATCAAATAGTTAATCAT	1.69
m6A	4830	AAAGAGATTAACATTAAATTAGAAAATTTGAATCAAATAGT	1.44
modified_base	4844	ATTTTCTAATTTAATGTTAATCTCTTTATTAAGATAAGCGT	1.35
modified_base	4845	AACGCTTATCTTAATAAAGAGATTAACATTAAATTAGAAAA	3.07
m6A	4848	CAAAACGCTTATCTTAATAAAGAGATTAACATTAAATTAGA	1.49
modified_base	4851	CAACAAAACGCTTATCTTAATAAAGAGATTAACATTAAATT	1.66
modified_base	4858	TGTTAATCTCTTTATTAAGATAAGCGTTTTGTTGCTTTTCT	1.41
modified_base	4862	AAAAAGAAAAGCAACAAAACGCTTATCTTAATAAAGAGATT	1.29
modified_base	4863	ATCTCTTTATTAAGATAAGCGTTTTGTTGCTTTTCTTTTTC	1.9
modified_base	4868	TTTATTAAGATAAGCGTTTTGTTGCTTTTCTTTTTCTTTTT	1.59
modified_base	4869	TTATTAAGATAAGCGTTTTGTTGCTTTTCTTTTTCTTTTTC	1.38
modified_base	4871	ATTAAGATAAGCGTTTTGTTGCTTTTCTTTTTCTTTTTCTT	1.44
m4C	4871	AAGAAAAAGAAAAAGAAAAGCAACAAAACGCTTATCTTAAT	1.46
modified_base	4872	TTAAGATAAGCGTTTTGTTGCTTTTCTTTTTCTTTTTCTTT	1.31
modified_base	4883	AGAAAATTTCTAAAGAAAAAGAAAAAGAAAAGCAACAAAAC	2.8
modified_base	4888	GTTGCTTTTCTTTTTCTTTTTCTTTAGAAATTTTCTCTTGA	1.45
modified_base	4889	TTGCTTTTCTTTTTCTTTTTCTTTAGAAATTTTCTCTTGAA	1.67
modified_base	4889	TTCAAGAGAAAATTTCTAAAGAAAAAGAAAAAGAAAAGCAA	2.71
modified_base	4890	TGCTTTTCTTTTTCTTTTTCTTTAGAAATTTTCTCTTGAAT	1.57
modified_base	4891	GCTTTTCTTTTTCTTTTTCTTTAGAAATTTTCTCTTGAATT	2.02
modified_base	4893	GAAATTCAAGAGAAAATTTCTAAAGAAAAAGAAAAAGAAAA	1.48
modified_base	4894	TGAAATTCAAGAGAAAATTTCTAAAGAAAAAGAAAAAGAAA	1.33
modified_base	4895	ATGAAATTCAAGAGAAAATTTCTAAAGAAAAAGAAAAAGAA	1.39
modified_base	4896	GATGAAATTCAAGAGAAAATTTCTAAAGAAAAAGAAAAAGA	1.34
modified_base	4899	TTTTCTTTTTCTTTAGAAATTTTCTCTTGAATTTCATCTAA	1.31
m4C	4902	TCTTTTTCTTTAGAAATTTTCTCTTGAATTTCATCTAATAA	2.05
m6A	4905	AAATTATTAGATGAAATTCAAGAGAAAATTTCTAAAGAAAA	1.98
m4C	4907	AAAAATTATTAGATGAAATTCAAGAGAAAATTTCTAAAGAA	2.06
modified_base	4913	ATTTAAAAAAATTATTAGATGAAATTCAAGAGAAAATTTCT	1.57
m6A	4914	GAAATTTTCTCTTGAATTTCATCTAATAATTTTTTTAAATC	1.71
modified_base	4918	TAATGATTTAAAAAAATTATTAGATGAAATTCAAGAGAAAA	1.55
modified_base	4919	ATAATGATTTAAAAAAATTATTAGATGAAATTCAAGAGAAA	1.69
modified_base	4921	TTATAATGATTTAAAAAAATTATTAGATGAAATTCAAGAGA	1.54
modified_base	4923	TCTTGAATTTCATCTAATAATTTTTTTAAATCATTATAATT	1.4
modified_base	4930	TACTAAAAATTATAATGATTTAAAAAAATTATTAGATGAAA	1.65
modified_base	4931	TTACTAAAAATTATAATGATTTAAAAAAATTATTAGATGAA	1.81
modified_base	4932	ATTACTAAAAATTATAATGATTTAAAAAAATTATTAGATGA	1.47
modified_base	4934	TCATTACTAAAAATTATAATGATTTAAAAAAATTATTAGAT	3.16
modified_base	4942	ATTTTTTTAAATCATTATAATTTTTAGTAATGACATCTAAA	1.59
modified_base	4943	TTTTTTTAAATCATTATAATTTTTAGTAATGACATCTAAAT	1.83
modified_base	4945	TTTTTAAATCATTATAATTTTTAGTAATGACATCTAAATTA	1.92
modified_base	4946	TTTTAAATCATTATAATTTTTAGTAATGACATCTAAATTAT	1.53
modified_base	4948	TTAAATCATTATAATTTTTAGTAATGACATCTAAATTATTT	2.06
modified_base	4948	AAATAATTTAGATGTCATTACTAAAAATTATAATGATTTAA	1.28
modified_base	4950	CAAAATAATTTAGATGTCATTACTAAAAATTATAATGATTT	1.6
modified_base	4953	TCATTATAATTTTTAGTAATGACATCTAAATTATTTTGTTC	1.39
modified_base	4953	GAACAAAATAATTTAGATGTCATTACTAAAAATTATAATGA	1.42
modified_base	4955	ATTATAATTTTTAGTAATGACATCTAAATTATTTTGTTCAT	1.54
modified_base	4956	AATGAACAAAATAATTTAGATGTCATTACTAAAAATTATAA	1.29
modified_base	4970	AATGACATCTAAATTATTTTGTTCATTAATTTTTAAAACTT	1.93
modified_base	4973	ATAAAGTTTTAAAAATTAATGAACAAAATAATTTAGATGTC	2.27
modified_base	4974	AATAAAGTTTTAAAAATTAATGAACAAAATAATTTAGATGT	1.36
modified_base	4977	ATTAATAAAGTTTTAAAAATTAATGAACAAAATAATTTAGA	1.48
modified_base	4980	AAATTATTTTGTTCATTAATTTTTAAAACTTTATTAATTTG	1.55
modified_base	4981	AATTATTTTGTTCATTAATTTTTAAAACTTTATTAATTTGA	1.4
modified_base	4987	AAATGATCAAATTAATAAAGTTTTAAAAATTAATGAACAAA	1.81
modified_base	4988	TAAATGATCAAATTAATAAAGTTTTAAAAATTAATGAACAA	3.43
modified_base	4998	ATTTTTAAAACTTTATTAATTTGATCATTTAAAACAGAAGC	1.32
modified_base	5000	TTTTAAAACTTTATTAATTTGATCATTTAAAACAGAAGCCT	1.41
modified_base	5001	GAGGCTTCTGTTTTAAATGATCAAATTAATAAAGTTTTAAA	1.46
modified_base	5003	ATGAGGCTTCTGTTTTAAATGATCAAATTAATAAAGTTTTA	1.96
modified_base	5004	AATGAGGCTTCTGTTTTAAATGATCAAATTAATAAAGTTTT	1.35
modified_base	5008	TAAAAATGAGGCTTCTGTTTTAAATGATCAAATTAATAAAG	1.33
modified_base	5011	ATTTAAAAATGAGGCTTCTGTTTTAAATGATCAAATTAATA	1.29
modified_base	5012	ATTAATTTGATCATTTAAAACAGAAGCCTCATTTTTAAATA	1.6
modified_base	5012	TATTTAAAAATGAGGCTTCTGTTTTAAATGATCAAATTAAT	2.29
modified_base	5014	TAATTTGATCATTTAAAACAGAAGCCTCATTTTTAAATAAT	1.46
modified_base	5015	AATTATTTAAAAATGAGGCTTCTGTTTTAAATGATCAAATT	1.28
m4C	5017	TGAATTATTTAAAAATGAGGCTTCTGTTTTAAATGATCAAA	1.59
modified_base	5018	TTGATCATTTAAAACAGAAGCCTCATTTTTAAATAATTCAT	1.41
m6A	5020	TAATGAATTATTTAAAAATGAGGCTTCTGTTTTAAATGATC	3.33
modified_base	5021	ATCATTTAAAACAGAAGCCTCATTTTTAAATAATTCATTAG	1.37
modified_base	5032	TGAAATTAAAACTAATGAATTATTTAAAAATGAGGCTTCTG	1.68
m4C	5036	AGCCTCATTTTTAAATAATTCATTAGTTTTAATTTCATTAT	1.87
modified_base	5041	CATTTTTAAATAATTCATTAGTTTTAATTTCATTATATATT	2.49
modified_base	5046	AAACAAATATATAATGAAATTAAAACTAATGAATTATTTAA	1.29
modified_base	5051	ATGCAAAACAAATATATAATGAAATTAAAACTAATGAATTA	1.65
modified_base	5052	CATGCAAAACAAATATATAATGAAATTAAAACTAATGAATT	1.54
modified_base	5055	CAACATGCAAAACAAATATATAATGAAATTAAAACTAATGA	1.84
modified_base	5058	TTAGTTTTAATTTCATTATATATTTGTTTTGCATGTTGAGA	1.33
modified_base	5066	AATTTCATTATATATTTGTTTTGCATGTTGAGATAATTTTT	1.41
m4C	5069	TTCATTATATATTTGTTTTGCATGTTGAGATAATTTTTTTA	2.63
modified_base	5069	TAAAAAAATTATCTCAACATGCAAAACAAATATATAATGAA	3.13
modified_base	5070	TTAAAAAAATTATCTCAACATGCAAAACAAATATATAATGA	2.14
modified_base	5072	AATTAAAAAAATTATCTCAACATGCAAAACAAATATATAAT	1.89
modified_base	5075	ATATATTTGTTTTGCATGTTGAGATAATTTTTTTAATTTAG	2.13
modified_base	5078	TAACTAAATTAAAAAAATTATCTCAACATGCAAAACAAATA	2.01
modified_base	5082	TGTTTTGCATGTTGAGATAATTTTTTTAATTTAGTTAAATG	1.29
modified_base	5089	AGAGCAACATTTAACTAAATTAAAAAAATTATCTCAACATG	1.89
modified_base	5090	AAGAGCAACATTTAACTAAATTAAAAAAATTATCTCAACAT	1.61
modified_base	5097	GATAATTTTTTTAATTTAGTTAAATGTTGCTCTTTTTCTTT	1.41
modified_base	5098	TAAAGAAAAAGAGCAACATTTAACTAAATTAAAAAAATTAT	1.41
modified_base	5101	ATTTTTTTAATTTAGTTAAATGTTGCTCTTTTTCTTTATTA	1.53
modified_base	5103	TTTTTTAATTTAGTTAAATGTTGCTCTTTTTCTTTATTAGT	1.52
modified_base	5105	TTTTAATTTAGTTAAATGTTGCTCTTTTTCTTTATTAGTAC	1.78
modified_base	5106	TGTACTAATAAAGAAAAAGAGCAACATTTAACTAAATTAAA	1.44
modified_base	5108	CTTGTACTAATAAAGAAAAAGAGCAACATTTAACTAAATTA	5.16
modified_base	5114	TTGTAGCTTGTACTAATAAAGAAAAAGAGCAACATTTAACT	2.49
modified_base	5117	TAAATGTTGCTCTTTTTCTTTATTAGTACAAGCTACAATAA	1.45
m4C	5122	AAGTGTTATTGTAGCTTGTACTAATAAAGAAAAAGAGCAAC	1.29
m4C	5132	TTCTTTATTAGTACAAGCTACAATAACACTTGAAGTAGTAA	1.66
modified_base	5133	GTTACTACTTCAAGTGTTATTGTAGCTTGTACTAATAAAGA	1.61
modified_base	5134	AGTTACTACTTCAAGTGTTATTGTAGCTTGTACTAATAAAG	1.92
modified_base	5138	ATTAGTACAAGCTACAATAACACTTGAAGTAGTAACTAAAA	1.49
m4C	5143	ATCTTTTTTAGTTACTACTTCAAGTGTTATTGTAGCTTGTA	1.9
m6A	5144	ACAAGCTACAATAACACTTGAAGTAGTAACTAAAAAAGATG	1.87
modified_base	5147	AGCTACAATAACACTTGAAGTAGTAACTAAAAAAGATGTAA	1.46
modified_base	5150	TACAATAACACTTGAAGTAGTAACTAAAAAAGATGTAATAA	1.51
modified_base	5153	AATAACACTTGAAGTAGTAACTAAAAAAGATGTAATAACTA	1.44
m6A	5154	CTAGTTATTACATCTTTTTTAGTTACTACTTCAAGTGTTAT	1.8
modified_base	5161	CAAATCACTAGTTATTACATCTTTTTTAGTTACTACTTCAA	1.35
m6A	5162	TGAAGTAGTAACTAAAAAAGATGTAATAACTAGTGATTTGA	2.69
modified_base	5164	AAGTAGTAACTAAAAAAGATGTAATAACTAGTGATTTGATA	1.54
modified_base	5171	AACTAAAAAAGATGTAATAACTAGTGATTTGATAAGAAGTT	1.58
modified_base	5172	AAACTTCTTATCAAATCACTAGTTATTACATCTTTTTTAGT	1.3
modified_base	5174	TAAAAAAGATGTAATAACTAGTGATTTGATAAGAAGTTTAT	2.16
modified_base	5176	AAAAAGATGTAATAACTAGTGATTTGATAAGAAGTTTATAT	2.11
m4C	5176	ATATAAACTTCTTATCAAATCACTAGTTATTACATCTTTTT	2.15
modified_base	5179	AAGATGTAATAACTAGTGATTTGATAAGAAGTTTATATTTA	1.45
modified_base	5180	AGATGTAATAACTAGTGATTTGATAAGAAGTTTATATTTAT	1.73
modified_base	5181	GATGTAATAACTAGTGATTTGATAAGAAGTTTATATTTATT	2.32
modified_base	5183	TGTAATAACTAGTGATTTGATAAGAAGTTTATATTTATTTT	1.62
modified_base	5186	AATAACTAGTGATTTGATAAGAAGTTTATATTTATTTTTTT	2.37
modified_base	5187	AAAAAAAATAAATATAAACTTCTTATCAAATCACTAGTTAT	1.6
modified_base	5208	TAAATAGAAAGGTATCTTATGAAAAAAAATAAATATAAACT	3.14
modified_base	5211	TTATAAATAGAAAGGTATCTTATGAAAAAAAATAAATATAA	1.44
m4C	5213	ATTTATAAATAGAAAGGTATCTTATGAAAAAAAATAAATAT	1.33
m4C	5217	TTATTTTTTTTCATAAGATACCTTTCTATTTATAAATATCT	1.72
modified_base	5224	AATATGAAGATATTTATAAATAGAAAGGTATCTTATGAAAA	1.36
modified_base	5228	GAAAAATATGAAGATATTTATAAATAGAAAGGTATCTTATG	1.44
modified_base	5233	GATACCTTTCTATTTATAAATATCTTCATATTTTTCTGGAT	1.34
modified_base	5240	TATTTATATCCAGAAAAATATGAAGATATTTATAAATAGAA	1.81
modified_base	5242	CCTATTTATATCCAGAAAAATATGAAGATATTTATAAATAG	1.42
modified_base	5246	TTATAAATATCTTCATATTTTTCTGGATATAAATAGGCTAA	1.32
modified_base	5248	ATAAATATCTTCATATTTTTCTGGATATAAATAGGCTAATT	1.31
modified_base	5249	TAAATATCTTCATATTTTTCTGGATATAAATAGGCTAATTG	1.46
m4C	5250	ACAATTAGCCTATTTATATCCAGAAAAATATGAAGATATTT	1.95
modified_base	5261	TATTTTTCTGGATATAAATAGGCTAATTGTTTGATTTGTTG	2.95
modified_base	5263	TTCAACAAATCAAACAATTAGCCTATTTATATCCAGAAAAA	3.16
modified_base	5266	TAATTCAACAAATCAAACAATTAGCCTATTTATATCCAGAA	1.38
modified_base	5267	TCTGGATATAAATAGGCTAATTGTTTGATTTGTTGAATTAA	1.42
modified_base	5268	CTGGATATAAATAGGCTAATTGTTTGATTTGTTGAATTAAA	1.64
modified_base	5269	TGGATATAAATAGGCTAATTGTTTGATTTGTTGAATTAAAG	1.74
modified_base	5270	GGATATAAATAGGCTAATTGTTTGATTTGTTGAATTAAAGA	1.39
modified_base	5271	GATATAAATAGGCTAATTGTTTGATTTGTTGAATTAAAGAT	1.35
modified_base	5273	TATAAATAGGCTAATTGTTTGATTTGTTGAATTAAAGATGT	1.78
modified_base	5275	TAAATAGGCTAATTGTTTGATTTGTTGAATTAAAGATGTAC	1.47
modified_base	5276	AAATAGGCTAATTGTTTGATTTGTTGAATTAAAGATGTACG	1.34
modified_base	5277	AATAGGCTAATTGTTTGATTTGTTGAATTAAAGATGTACGA	1.4
modified_base	5278	ATAGGCTAATTGTTTGATTTGTTGAATTAAAGATGTACGAT	1.85
modified_base	5279	TAGGCTAATTGTTTGATTTGTTGAATTAAAGATGTACGATT	1.59
modified_base	5281	GGCTAATTGTTTGATTTGTTGAATTAAAGATGTACGATTAG	1.74
modified_base	5282	GCTAATCGTACATCTTTAATTCAACAAATCAAACAATTAGC	1.35
modified_base	5289	GTTTGATTTGTTGAATTAAAGATGTACGATTAGCGAAATTG	1.31
modified_base	5292	TGATTTGTTGAATTAAAGATGTACGATTAGCGAAATTGTTT	1.67
modified_base	5292	AAACAATTTCGCTAATCGTACATCTTTAATTCAACAAATCA	1.42
modified_base	5293	GATTTGTTGAATTAAAGATGTACGATTAGCGAAATTGTTTT	2.03
modified_base	5295	TTTGTTGAATTAAAGATGTACGATTAGCGAAATTGTTTTTA	1.53
modified_base	5296	TTGTTGAATTAAAGATGTACGATTAGCGAAATTGTTTTTAT	1.86
modified_base	5298	GTTGAATTAAAGATGTACGATTAGCGAAATTGTTTTTATCT	1.68
modified_base	5301	GAATTAAAGATGTACGATTAGCGAAATTGTTTTTATCTCCG	3.65
modified_base	5303	ATTAAAGATGTACGATTAGCGAAATTGTTTTTATCTCCGAA	2.07
modified_base	5303	TTCGGAGATAAAAACAATTTCGCTAATCGTACATCTTTAAT	1.36
modified_base	5304	TTTCGGAGATAAAAACAATTTCGCTAATCGTACATCTTTAA	1.32
modified_base	5306	TTTTTCGGAGATAAAAACAATTTCGCTAATCGTACATCTTT	1.42
m4C	5317	ATTAGCGAAATTGTTTTTATCTCCGAAAAATCCAGAAATTA	2.36
m6A	5318	CTAATTTCTGGATTTTTCGGAGATAAAAACAATTTCGCTAA	1.3
m4C	5320	AGCGAAATTGTTTTTATCTCCGAAAAATCCAGAAATTAGAG	1.9
m4C	5321	TCTCTAATTTCTGGATTTTTCGGAGATAAAAACAATTTCGC	2.04
modified_base	5323	ATTCTCTAATTTCTGGATTTTTCGGAGATAAAAACAATTTC	1.32
modified_base	5326	TTGATTCTCTAATTTCTGGATTTTTCGGAGATAAAAACAAT	1.33
m4C	5328	TGTTTTTATCTCCGAAAAATCCAGAAATTAGAGAATCAAAA	2.06
m4C	5331	TGTTTTTGATTCTCTAATTTCTGGATTTTTCGGAGATAAAA	1.88
m6A	5337	CTCCGAAAAATCCAGAAATTAGAGAATCAAAAACAATCATA	1.78
m4C	5340	AGGTATGATTGTTTTTGATTCTCTAATTTCTGGATTTTTCG	1.29
modified_base	5343	AAAATCCAGAAATTAGAGAATCAAAAACAATCATACCTCCG	1.73
m4C	5344	AAATCCAGAAATTAGAGAATCAAAAACAATCATACCTCCGG	1.54
modified_base	5351	TTTACAGCCGGAGGTATGATTGTTTTTGATTCTCTAATTTC	1.65
modified_base	5352	ATTTACAGCCGGAGGTATGATTGTTTTTGATTCTCTAATTT	1.46
modified_base	5354	AAATTTACAGCCGGAGGTATGATTGTTTTTGATTCTCTAAT	1.31
modified_base	5355	AAAATTTACAGCCGGAGGTATGATTGTTTTTGATTCTCTAA	1.77
modified_base	5356	CAAAATTTACAGCCGGAGGTATGATTGTTTTTGATTCTCTA	1.41
m4C	5358	GAGAATCAAAAACAATCATACCTCCGGCTGTAAATTTTGCA	1.64
modified_base	5358	TGCAAAATTTACAGCCGGAGGTATGATTGTTTTTGATTCTC	1.92
m4C	5361	AATCAAAAACAATCATACCTCCGGCTGTAAATTTTGCATTT	1.87
m4C	5363	GAAAATGCAAAATTTACAGCCGGAGGTATGATTGTTTTTGA	1.42
m4C	5364	TGAAAATGCAAAATTTACAGCCGGAGGTATGATTGTTTTTG	1.81
m4C	5365	AAAAACAATCATACCTCCGGCTGTAAATTTTGCATTTTCAT	1.51
m4C	5367	CCATGAAAATGCAAAATTTACAGCCGGAGGTATGATTGTTT	3.61
modified_base	5370	TGCCCATGAAAATGCAAAATTTACAGCCGGAGGTATGATTG	1.44
m4C	5376	TTTTGGTGCCCATGAAAATGCAAAATTTACAGCCGGAGGTA	1.59
modified_base	5378	TCTTTTGGTGCCCATGAAAATGCAAAATTTACAGCCGGAGG	1.94
modified_base	5381	CCGGCTGTAAATTTTGCATTTTCATGGGCACCAAAAGAAAT	1.34
m4C	5383	GGCTGTAAATTTTGCATTTTCATGGGCACCAAAAGAAATCA	1.75
m4C	5387	GGAATGATTTCTTTTGGTGCCCATGAAAATGCAAAATTTAC	1.38
m4C	5388	TGGAATGATTTCTTTTGGTGCCCATGAAAATGCAAAATTTA	2.04
m4C	5389	AAATTTTGCATTTTCATGGGCACCAAAAGAAATCATTCCAA	2.15
m4C	5391	ATTTTGCATTTTCATGGGCACCAAAAGAAATCATTCCAACT	2.26
modified_base	5396	GATTTAGTTGGAATGATTTCTTTTGGTGCCCATGAAAATGC	1.31
[truncated: 272,203+ more rows]
