# Supplementary material for: Type II restriction modification system in Ureaplasma parvum OMC-P162 strain
Source: PLoS One. 2018 Oct 16;13(10):e0205328. doi: 10.1371/journal.pone.0205328 (PMC6191088; doi:10.1371/journal.pone.0205328)
Supplement: S4 Table — (XLSX) [file pone.0205328.s007.xlsx]

## Sheet: Sheet1
S4_Table
Type	Position	Score	Strand	Coverage	Context	context2	frac	fracLow	fracUp	identificationQv
m4C	349	157	+	286	TATTTTGTTTCACGTAATTG	catgAATATTGAGGGAATGAG	0.996	0.996	0.997	72
m4C	666	131	+	302	TGAATTAACTAATGTTGATG	catgTGGGGAAAAAGCGGCTT	0.62	0.496	0.734	216
m4C	896	45	+	315	CTATTTTAGAGAAATATTAT	catgCAAAAGTTAAAAACAGT	0.233	0.153	0.318	76
m4C	1568	32	-	422	TTAAAACCATTGTTCCGATC	catgAAGGACTTCCGTGCAAT	1	0.861	1	82
m4C	2595	166	-	488	CAATATAAGTGTTGATCAAA	catgAACATTCAGAATGCCAA	1	1	1	70
m4C	2636	57	-	461	TTTTAAATCAATTCCACCAC	catgAATACTAACTTGTTCAC	1	1	1	146
m4C	2666	49	+	368	TTGATTTAAAATTTCCCCAC	catgAAAATGAAAATGCTCAA	0.354	0.24	0.462	30
m4C	2879	125	+	407	AACAACCAATTAAATTTTCG	catgAAATcatgAAGCAGAAC	0.768	0.655	0.852	279
m4C	2882	111	-	495	TTCGTTCTGCTTcatgATTT	catgCGAAAATTTAATTGGTT	0.117	0.072	0.174	27
m4C	2887	36	+	407	ATTAAATTTTCGcatgAAAT	catgAAGCAGAACGAAAAAGA	0.073	0.024	0.125	4
m4C	3442	62	+	425	TTATGAAATTGTTAATGAAG	catgATTTAAACAATTTGATC	0.953	0.765	1	147
m4C	5069	209	+	493	TTCATTATATATTTGTTTTG	catgTTGAGATAATTTTTTTA	0.705	0.611	0.798	269
m4C	5383	38	+	514	GGCTGTAAATTTTGCATTTT	catgGGCACCAAAAGAAATCA	0.959	0.839	1	236
m4C	6040	114	+	528	ATCATTTAATGTTTCATTTT	catgAATAATTTGGGGAACTA	1	1	1	47
m4C	6160	54	-	561	ATTATCTAATTAGTTGTGCT	catgTTTTAAATAGTACACAA	0.57	0.479	0.661	253
m4C	6231	45	-	568	AAGTTTAATTCAAGATGGTA	catgAAATGTTCTAGGGAAGG	0.288	0.217	0.375	24
m4C	9146	30	+	562	ATCTTCTTCATTATTTAAAT	catgTTTTAATTGATTTAACG	0.293	0.202	0.394	40
m4C	9526	29	+	563	AACATATAAGAAATGTTGTT	catgAATATCATCACATTCAC	1	1	1	87
m4C	9529	182	-	620	ATGGTGAATGTGATGATATT	catgAACAACATTTCTTATAT	0.985	0.985	1	129
m4C	11320	168	-	599	GATAATGATTTAACATTTGA	catgAGTTTACAAATTGCGCG	1	1	1	72
m4C	12129	33	-	596	ATTTATTAATCATAATGGAA	catgAGGATTTGTAACAAAAG	0.334	0.232	0.435	5
m4C	12163	102	-	597	TATATGAAGCTCTTCATTAT	catgCGCATAGTAAATTTATT	0.735	0.602	0.861	71
m4C	12648	153	+	568	AACTTTAGAAGCTAATAAAG	catgTGCTTCTTTGTGTGAGT	0.599	0.526	0.668	352
m4C	14045	62	-	606	CAGTCGTTTATTAGAACGTG	catgCAAACTAAAAGATGAAT	0.16	0.114	0.216	256
m4C	14301	176	+	558	AGTTGTATATTCCATTGCTC	catgAGCTTCAAGTTCACGAA	0.632	0.54	0.736	183
m4C	17566	97	+	594	TACAAAACGGTTTGGCACAT	catgTACAGTTAACTTTTTAA	0.623	0.536	0.711	304
m4C	19034	20	+	588	AATGAATTTTTAGAAGAAAT	catgAGAAAATATGATACATA	0.208	0.133	0.278	8
m4C	19037	29	-	591	TTGTATGTATCATATTTTCT	catgATTTCTTCTAAAAATTC	1	1	1	85
m4C	19195	185	-	547	CTCCCCAAATGATTTAAACC	catgTGCTTCTATTTTCTTTA	0.72	0.634	0.81	361
m4C	19332	123	+	583	GGTGATCAATCATTAAAAAG	catgCGTGCTCATAAAAATGA	0.936	0.811	1	172
m4C	25057	131	-	583	ATAAAAAcatgCGAAGATCG	catgTGATAATTCCTATTTCA	0.494	0.422	0.561	343
m4C	25070	131	-	584	TCACAACTTGTAGATAAAAA	catgCGAAGATCGcatgTGAT	0.705	0.59	0.819	176
m4C	26008	67	+	568	TTTCAAATCTTTTGGAAAAT	catgTAAATCAAATATCATTT	0.483	0.395	0.572	274
m4C	31049	132	+	578	TTCGCAATAAATACGAGCGT	catgTACAAATTGTTCTCATT	0.984	0.983	0.985	435
m4C	33204	58	-	521	catgCTGGATATGGCTTTGC	catgAAAAATGGTACACGTCC	0.535	0.421	0.653	182
m4C	34763	40	+	582	TATCTGATTGGTAAAATAGA	catgTTTTTTTAGGATCAATA	0.496	0.352	0.651	87
m4C	34766	91	-	578	TGGTATTGATCCTAAAAAAA	catgTCTATTTTACCAATCAG	0.584	0.479	0.698	133
m4C	35492	202	+	603	AAATTTTTAAACGAGCAGTG	catgAAAAATAATAAGCCAAT	0.643	0.556	0.728	375
m4C	36027	79	-	560	CTCTGTCATAATAAAATTCT	catgATTATTAAAAATAATGG	0.984	0.983	0.988	65
m4C	36240	85	+	605	TCCAAGCTTCATCAAAAATT	catgGTTTAAATAATTTTAAG	1	1	1	151
m4C	37069	35	+	564	TAAcatgACTTTTGCTAAGC	catgAGCAAAAGTCATTTTTG	0.985	0.934	1	188
m4C	37168	38	+	595	ACCAATAATGAAACAAATAT	catgAGAAAATGTGTTTAGTC	0.273	0.196	0.348	49
m4C	40261	293	+	580	TATTAATAATAGTTATTATA	catgATTAAAAAATGTTATTT	1	1	1	299
m4C	41487	110	-	580	GTAATGTGCTTTTTTAATAG	catgAACTAATAGTTCTAAAG	1	1	1	107
m4C	42644	23	+	563	GCTTATGGGTCGTGAATGTT	catgATTAGTCAATAATAGTG	1	1	1	116
m4C	42647	121	-	582	CAACACTATTATTGACTAAT	catgAACATTCACGACCCATA	1	1	1	49
m4C	43242	42	-	583	AAGGTGTATTTTTTGGTCGC	catgACTTAAATTCATACGAA	1	1	1	220
m4C	44469	80	-	612	AATTGAAATAAATAAAAATT	catgATTATTAAAATCAATAT	1	1	1	125
m4C	45437	82	-	594	ATCGGCTTTCTcatgAATAT	catgAGCATCACTATAAATTT	1	1	1	69
m4C	46805	51	+	500	AGTATAAATATTTAACAGCC	catgAAGATGATAACTATATT	0.669	0.558	0.772	31
m4C	46925	47	-	566	AATATCAATAAAATCAACTT	catgAGGACTAAATAAACCTG	0.6	0.489	0.718	63
m4C	47035	26	-	554	AAAGGTGTTGCTTGACGTTG	catgTTTGACCCCATCAAAGC	0.322	0.243	0.429	116
m4C	47247	86	+	540	TCGTAAATCAAATCAAGACA	catgTAATAACCAAATTCCAA	0.295	0.227	0.372	173
m4C	49172	22	+	552	GTAAAATTTGTGAACGTTGT	catgTTGAAATTACTGAATCA	0.301	0.182	0.424	191
m4C	51350	192	-	558	ATTAATTAGTTTTTCAATAT	catgAGTAACTTTATCTTTTG	1	1	1	152
m4C	52643	207	+	522	ATCAAGTATTTGGTTTAGAC	catgCGCCAAGTAAATCAGGT	0.447	0.355	0.547	133
m4C	52646	57	-	560	TGAACCTGATTTACTTGGCG	catgGTCTAAACCAAATACTT	0.868	0.807	0.939	261
m4C	53069	102	-	561	ATTCTATGTTTGAACTAGAG	catgAGGCAATTGATGTAATA	0.149	0.12	0.185	166
m4C	53619	49	-	543	TACCGGGTTGTATTTATGCG	catgTGGGTTTAAATAATTTT	0.468	0.369	0.57	92
m4C	55946	82	-	545	TGCATTATTATTAAACAAAC	catgTGTAGCAATAATTGTTA	0.574	0.45	0.685	187
m4C	56677	37	-	558	TCTTTAAATGTTTTTTGCAT	catgTTTAATCTTTTAAATAA	0.463	0.34	0.541	71
m4C	58254	126	+	534	GTAGCGATGGCGATGAAATT	catgACTTAAAATCAGCTTTT	1	1	1	241
m4C	58383	61	+	542	GAAGAGTTAGTGTTTGTGTT	catgAAGATATAGGTTTAGCT	0.533	0.422	0.641	126
m4C	58386	35	-	561	ATTAGCTAAACCTATATCTT	catgAACACAAACACTAACTC	1	1	1	79
m4C	58644	82	-	524	ATCGTGTGGATATTTATAAC	catgAACACCCAATTTTATTG	0.985	0.985	1	503
m4C	58975	48	+	541	TTTTAACAGGAATGGATGAG	catgGTCAAAAAATCCAACAA	0.985	0.972	0.999	164
m4C	59119	74	+	536	TTCGTACAACGCAAATGGAT	catgAAGAGTCTGTACAAAAA	0.508	0.418	0.596	97
m4C	59207	86	+	538	GACAGGTTATTATTGTGTAT	catgCGAAGAAAATTATAATC	0.305	0.195	0.413	27
m4C	59271	24	+	541	GATAATATAATGTTATGTCG	catgGGTCATAAATTAGAAAC	0.99	0.987	0.993	108
m4C	59274	124	-	517	TTAGTTTCTAATTTATGACC	catgCGACATAACATTATATT	0.602	0.497	0.693	357
m4C	60763	29	+	550	AACAAAGTGTTGAAAAAAGT	catgTAGTTTATGATAAGTGA	0.497	0.381	0.643	167
m4C	60862	106	-	566	GTCTTTTGTTAAAACTAATT	catgATTAGTTTTATTGAGTT	1	1	1	98
m4C	63597	51	-	557	TTTAAACCATTTTTTAATAT	catgTTTAATAAATTCAAAAT	0.427	0.338	0.546	90
m4C	64126	120	+	540	GATATATGAATCGAACAAAA	catgTTCTAcatgATTTAAAT	0.752	0.642	0.873	37
m4C	64135	49	+	541	ATCGAACAAAAcatgTTCTA	catgATTTAAATTTGGATATT	0.879	0.72	1	34
m4C	64138	101	-	567	TTTAATATCCAAATTTAAAT	catgTAGAAcatgTTTTGTTC	0.338	0.259	0.412	159
m4C	66275	20	-	536	GCAAGCTGTTTCAAAAAAAC	catgTAGTTTAGGTTCATAAA	0.194	0.117	0.273	3
m4C	66295	36	+	545	GGTTTTTTTGAAACAGCTTG	catgATTATAGCGACAATGAG	1	1	1	17
m4C	66915	29	+	555	AGTTTCTGTTCTAGTTATAT	catgTCcatgTGCATTTGGTA	0.626	0.524	0.73	100
m4C	66921	249	+	530	TGTTCTAGTTATATcatgTC	catgTGCATTTGGTATTGCTG	0.684	0.597	0.771	356
m4C	66924	25	-	546	GCACAGCAATACCAAATGCA	catgGAcatgATATAACTAGA	1	1	1	24
m4C	67201	202	+	559	GCCATTATTAATAATATTGT	catgAGTACAAAATTAATTGA	0.985	0.985	1	204
m4C	67466	32	+	555	ATGAAACAATTAAGGTATTG	catgAAAATAATATTGAAACT	0.241	0.18	0.306	22
m4C	67469	29	-	545	ATAAGTTTCAATATTATTTT	catgCAATACCTTAATTGTTT	0.242	0.168	0.318	50
m4C	68118	53	-	550	TCATTATTATTTCATCTTCG	catgAGTTTATTAATTAATTA	0.673	0.563	0.829	116
m4C	72274	20	+	558	TAAAACATTAACAACATCTT	catgTAAATCAATTTTAATTA	0.109	0.056	0.16	19
m4C	72277	81	-	545	TTGTAATTAAAATTGATTTA	catgAAGATGTTGTTAATGTT	0.754	0.644	0.864	7
m4C	73325	81	-	529	ACGCTTTGAATGATTCATAG	catgTGAACGTGTATTCCCAC	0.261	0.2	0.332	99
m4C	74451	27	+	565	GCcatgCTCATCAAAATTTG	catgACCTTTTACTAATAAAG	0.991	0.851	0.993	52
m4C	74454	31	-	538	ACGCTTTATTAGTAAAAGGT	catgCAAATTTTGATGAGCAT	0.347	0.13	0.495	214
m4C	75009	118	+	561	TTATATAATATAAATTAACT	catgTGTTATTTATTAAGTTG	0.603	0.508	0.706	173
m4C	75012	147	-	528	TTACAACTTAATAAATAACA	catgAGTTAATTTATATTATA	0.968	0.831	1	137
m4C	75590	121	+	571	AAAGAATTCAAAAAGCTACT	catgAAATAACAATAAAAGAT	0.632	0.542	0.725	188
m4C	75593	149	-	543	ATAATCTTTTATTGTTATTT	catgAGTAGCTTTTTGAATTC	1	1	1	215
m4C	75974	167	+	563	AAAAATCTGATTATTAATTG	catgATTATTAAATTTAAAAA	0.985	0.985	1	181
m4C	77166	78	+	578	ACCCTGAGGTTTATAAAAAA	catgAGAAGAATTTATTTTCA	0.841	0.715	0.957	107
m4C	77911	500	+	585	GATTTAAAGCCAGAAAATTG	catgATTAATAAAACCTTAAC	0.997	0.997	1	380
m4C	77914	48	-	538	TTTGTTAAGGTTTTATTAAT	catgCAATTTTCTGGCTTTAA	0.179	0.123	0.233	44
m4C	78715	77	+	581	GGATTTTTAAACATAACAGT	catgAATTAAAACCAATGGTT	0	0	0	108
m4C	79721	429	+	565	CAAATATTTACTTTTCAAAG	catgAGTTAAcatgAGTGCCA	0.986	0.986	1	788
m4C	81406	77	-	515	TGCGGGCACTcatgTTAATT	catgAGTTGAGAAATAAATAT	0.748	0.632	0.865	135
m4C	82465	21	-	488	ACCTATAACACCACCCATTC	catgAACTGGTAGAACTTCTA	1	1	1	37
m4C	82528	371	-	508	GACGGCGTCATATTTAATTC	catgTGCAACCGTGTTAGTAG	0.923	0.843	1	530
m4C	82625	23	+	564	TGCTGTATTATTAGCAGCAA	catgGGCATTTGCCTTTACAT	0.969	0.858	1	292
m4C	82886	48	-	515	ACTCACGAGATTTAGATTGT	catgTACAATCATTCTCATTC	0.889	0.679	1	298
m4C	83579	119	-	527	GATAATTTTGTTACGAACTG	catgAATTTCTTTTAAATAAA	0.988	0.987	0.989	320
m4C	83682	44	-	524	TACTAATTGGTAAAAAAATC	catgGATTAAAATGATTAATA	0.855	0.707	1	230
m4C	84541	84	-	528	GGCTCCAATTGCTTTGTATC	catgTTTATTTAAAGCATCAA	0.868	0.711	0.986	75
m4C	84676	60	+	531	TACATTTTAGTGGTGATTTC	catgCGATTACTGCAGCTAAT	0.249	0.184	0.317	91
m4C	84904	79	-	535	ATCTTCAAAATCTTTATGAT	catgTGCTAAACAAAATAATG	0.25	0.175	0.332	48
m4C	85078	92	-	508	AATATTAGCAAATGGGCCAC	catgAACAAAAACAGGGTTAT	0.991	0.97	1	329
m4C	85105	111	-	528	TGCAATAATACTATTACAAC	catgAGCAATATTAGCAAATG	1	1	1	101
m4C	85465	113	-	544	GCTATAAGCATAAGAACGTG	catgTTCAATTTGATGTTCAT	0.828	0.704	0.937	91
m4C	86404	36	+	553	TTGAAACAGGAATTAGAGCT	catgAATTATTTTTTCTAGAA	1	1	1	41
m4C	86407	273	-	553	AGATTCTAGAAAAAATAATT	catgAGCTCTAATTCCTGTTT	0.771	0.687	0.872	179
m4C	86677	50	+	546	CTGTAATGTTACAAATGGGA	catgCAAACATTCAAACAACG	0.317	0.238	0.401	86
m4C	86680	87	-	551	AAACGTTGTTTGAATGTTTG	catgTCCCATTTGTAACATTA	0.627	0.534	0.729	503
m4C	88028	208	-	520	AGTTTCAATTACTGAGTATG	catgTGCTAGTGTTTTATAAT	0.395	0.325	0.467	303
m4C	88350	56	+	524	GCGTAAAGCCCACTTCCCAG	catgGGTTACATATCGTTTAA	0.612	0.501	0.728	223
m4C	88438	106	+	523	ATGTGCATTTTTGCAATTTA	catgTTTGGTTATAATTCATT	0.91	0.784	1	199
m4C	88607	45	-	520	ATTAGCTTGTGCTCCAGGAG	catgACTATGTTCGTAAATTG	1	1	1	118
m4C	89198	553	+	520	AATTTGCTAAATTTGAACGT	catgTGCAATTATTACAACAA	0.985	0.985	1	592
m4C	90798	54	+	518	TATTCCAATTGTTGTTGCTT	catgTTCTACTAAGAGTGAAG	0.647	0.522	0.785	225
m4C	91666	56	+	509	AGAATTTGTTTGGAGAAAAT	catgAGAAAAATTAAATTAAA	0.418	0.321	0.524	6
m4C	93757	40	-	593	TTCTGCTCTTACTTTTAAAT	catgTTCACCAATCATTGGTT	0.409	0.315	0.528	34
m4C	94312	47	+	512	ATTAGAAAAAGCTGAAGGTT	catgAGGAACACGTAATACCT	0.59	0.476	0.713	60
m4C	95185	69	+	510	TTATTAGGAACAAAAGTTGG	catgACTCAAGTTTTTACAGA	0.777	0.542	1	129
m4C	96058	177	+	499	TCGTGGTGGTGGTAAAAAAC	catgAAGACAAAAACACACAG	1	0.945	1	232
m4C	96441	21	-	588	AGCCACAACAACAACATTTG	catgCATTAAATCACGAACTG	0.071	0.015	0.133	133
m4C	96508	169	-	585	AAAATAACTCTTGTTAATTC	catgATTATTTACTTACCTTT	0.985	0.985	1	63
m4C	98862	203	-	568	TGCTTTTTTGCTTACAAGTG	catgTGCTTTATCTTTTCCTT	0.45	0.381	0.51	241
m4C	99142	98	+	495	ATAAAAATGCTGGTATTGAT	catgTAGAAATTGAACGTGAC	0.359	0.283	0.431	212
m4C	99643	184	-	559	ACTAAATTCCTTATTTGCAG	catgCGCAACACTGTTTACTA	0.925	0.828	1	151
m4C	99886	53	+	503	ATTAATGGCACTAGAAGGTG	catgAATTGATGCGCGTCAAA	0.994	0.993	0.994	133
m4C	100932	227	+	505	AATTAGATTTGACGAAAACG	catgTGTACTTATTAAAGAGG	1	0.888	1	564
m4C	101221	25	+	514	ATCAAAAGAAAGATCAAACG	catgAACAATCTGGAATTATT	0.999	0.999	0.999	43
m4C	102068	66	-	544	ACCAAATTTACGATTAACAG	catgTGGACGACCACATCTTA	0.235	0.171	0.305	112
m4C	105453	40	+	527	GTCAAGCTCTAATTTTAGAT	catgAGAAACTACCATTTCTT	0.514	0.386	0.607	96
m4C	105572	169	+	516	GAATTTTTAGATAAACAAAG	catgGGTTATTATGTGATTCA	1	1	1	279
m4C	105575	39	-	518	TTATGAATCACATAATAACC	catgCTTTGTTTATCTAAAAA	1	1	1	315
m4C	105873	26	-	550	TGGTTGAATTACAGGAATTC	catgATTGATTGTTTTAGCTA	1	1	1	32
m4C	106976	132	-	542	GACGTAATCGGTTGGGACTC	catgAATAACGCACTCATTCA	0.985	0.985	1	268
m4C	107177	262	-	542	TTGAATTGCATTCGAAATTG	catgTGTTGTTACTTTTGGTT	0.653	0.576	0.736	392
m4C	107267	350	+	536	ACGGTTGTGGTAATGAAATT	catgAAGATCCATTGATTCCT	0.863	0.777	0.95	211
m4C	108729	248	+	519	TATTGCAAAAGGAGAAATAA	catgCGTAAATTTTTAAAATA	0.62	0.517	0.728	138
m4C	108922	122	-	548	ACCTTCGTATGGTTGAAATT	catgCGAATATCCCCCAAATT	0.666	0.559	0.759	258
m4C	109775	173	+	524	CAAACCAGGTAAAACACGCG	catgAAGAAAAATGGTGAGTC	0.98	0.894	1	436
m4C	109870	20	+	523	AAGCAAAAGAATCACAACGT	catgTTGATCATTTAATCACT	0.498	0.308	0.686	128
m4C	112806	200	+	498	AAATTAAAATAGAATATGCT	catgAAATAGCGAATTGATTA	0.986	0.873	1	292
m4C	113338	81	+	478	GCGTAAAGTTAGTTTGTTGC	catgAATTAAAACTTTACCAA	0	0	0	72
m4C	113376	38	+	502	CAAGATTAATGTTTAATGAT	catgTAATAAAACAAGAATTT	0.172	0.115	0.236	20
m4C	115645	22	+	506	TTcatgAAGTTGATTAGCTT	catgAAATAATTCCATAATTT	0.172	0.111	0.246	34
m4C	115918	32	+	503	ATTTTTGATATGATCGATAT	catgAATAATTTTGTTTTTAT	1	1	1	36
m4C	116010	222	-	527	AAAAACACAAGAATATGAAT	catgATTAATTAAAATTGATA	0.987	0.976	1	192
m4C	117099	50	+	485	TTTTATGGTTAAAATTTTTT	catgAATAATATTGGAAATTT	1	1	1	5
m4C	117102	226	-	522	ACGAAATTTCCAATATTATT	catgAAAAAATTTTAACCATA	0.883	0.811	0.954	412
m4C	118260	27	+	467	AGTTGAATCAAATGGAAATT	catgAATTCTAATAAATTCTT	0.985	0.985	1	80
m4C	119776	131	-	523	AGTAACAACATCTGAAGCTT	catgAATAACTGATTTAAAAA	0.993	0.99	0.997	122
m4C	119824	177	+	450	ATTTAGATAATGCTAATGCA	catgCACATTCATTAGCAGTT	1	1	1	64
m4C	119827	469	-	512	GCCAACTGCTAATGAATGTG	catgTGCATTAGCATTATCTA	0.891	0.824	0.965	630
m4C	120828	78	-	507	AGATAAGGTAAAATCATAGG	catgTCCAATATGTAAATGAC	0.985	0.985	1	157
m4C	121849	124	+	471	TTTTAATAAGACTTTACTTA	catgATTAAAAAATACAGAAG	1	1	1	175
m4C	122196	26	+	472	CTTTTAAGGATGTTTTAATT	catgGTTTAATTCGTGATTCA	1	1	1	80
m4C	122199	120	-	481	CTGTGAATCACGAATTAAAC	catgAATTAAAACATCCTTAA	1	0.97	1	300
m4C	122314	93	+	469	TATGCGTTTATTTTTTGCAT	catgTACAACAATTGGTGAAG	0.733	0.6	0.869	222
m4C	122696	134	-	501	TTAGGAGCAAAAGGCTGTAG	catgATTAAAATTTTATTAAA	0.999	0.999	1	367
m4C	124188	92	+	468	ACCCCTGACCTAAAAAACGT	catgCAAAAAAACGACTGACA	0.523	0.403	0.621	261
m4C	124191	32	-	515	ATGTGTCAGTCGTTTTTTTG	catgACGTTTTTTAGGTCAGG	0.37	0.216	0.436	235
m4C	126027	20	+	484	AAATGTTAAAAGATCTCTAT	catgTAGATGATAATTTATTT	0.136	0.074	0.197	88
m4C	127095	91	-	521	ATGATGTGTAAATGTGTGTG	catgATTACTTGACCAGCACT	0.986	0.968	1	213
m4C	127390	176	+	492	TTGATAATAATAAAGAAACT	catgAACAAAACAAAAAAATT	1	1	1	153
m4C	127393	78	-	522	AATAATTTTTTTGTTTTGTT	catgAGTTTCTTTATTATTAT	0.471	0.372	0.566	90
m4C	128294	90	+	485	TACAATATTTTTTTCATAGC	catgTGCTCCCCATCCTATTG	0.572	0.462	0.695	125
m4C	128528	45	+	518	TTCTAAACTATAAAAACTAA	catgATTAATTTTATGATTTA	1	0.938	1	62
m4C	130141	64	-	514	catgCAATTCAATTATCTTG	catgTTTTAATAAAATAATGA	0.446	0.308	0.569	57
m4C	130158	56	+	521	catgCAAGATAATTGAATTG	catgCACCAAATCATTCAGTT	0.618	0.534	0.71	307
m4C	130161	31	-	517	AATAACTGAATGATTTGGTG	catgCAATTCAATTATCTTGC	0.126	0.072	0.187	104
m4C	130626	105	-	514	ATTGTTTTGTTGAATTAAAG	catgTGGCATTGAGCCAATTA	0.373	0.293	0.448	234
m4C	130663	96	+	520	CAATGGTCGGATTGATTTAG	catgTGAAATGTTTGCACAAA	0.278	0.216	0.351	137
m4C	131394	41	-	518	ATTCAAGTAATGGTTGGATT	catgTGCGTTTCTAATTTAGA	0.306	0.217	0.391	117
m4C	131562	50	-	517	AATCTTTGTCTCCTGTGTAT	catgAATACCCATTTTCGCCA	0.97	0.961	0.979	90
m4C	131775	51	+	541	TTAAATTAAAAGCAAAAGAT	catgAAAATTTATTGAAACAA	0.204	0.142	0.266	32
m4C	134123	97	-	504	AGTTTTAGAACGATAAATTT	catgTTTAATAAATTTTAAAC	0.732	0.603	0.844	196
m4C	134285	35	-	515	ATCTAATCCTAGGTATTCAG	catgACTCGAAGTATCGATAT	0.461	0.344	0.577	87
m4C	134501	163	+	527	AAATATATGGTATGTCACGT	catgAAGAACGTGTTGCTTCC	1	1	1	379
m4C	134641	24	-	494	ACTACAAAACCAACTTCATC	catgTGTGTAGCAATTAAGAT	0.341	0.241	0.434	51
m4C	137091	44	+	536	AACTGTACGAATTTTAGCTT	catgAGATATGGATGAAAGTA	0.338	0.244	0.434	66
m4C	137094	49	-	528	ATGTACTTTCATCCATATCT	catgAAGCTAAAATTCGTACA	0.831	0.666	1	139
m4C	137776	137	-	497	TTAATAATATACGTAAAATT	catgTGTACTAAACCTAATGT	0.591	0.486	0.702	312
m4C	138221	26	+	506	AGCGTTCACATTTTGACACG	catgTAGAAACTGGCGATACA	0.231	0.16	0.303	61
m4C	139423	143	-	509	ATCAATAACTGCAGATGTGA	catgTGGAATAGTTTGAACAG	0.743	0.624	0.87	113
m4C	139898	179	+	517	AAAAAATGATAATATTAATT	catgAATAGATTTTACTGATA	1	1	1	62
m4C	143737	136	+	528	AACAAAAAATTTCTAATTAT	catgAGCATTTGTTAGTTTGA	1	0.985	1	366
m4C	144091	55	+	512	TAATTTATGATTTAAAACAA	catgAAAATATTTTAAAAACT	0.247	0.179	0.314	4
m4C	145007	30	+	533	AAAATCCTAATAGTTATTGT	catgTTGATTTATCATTATCT	0.598	0.421	0.795	86
m4C	147130	94	-	494	AAAATCATTAATATTAACTT	catgATTATTTTTTGGTGTTA	1	1	1	57
m4C	147731	43	+	538	TGCAAATGCTATTTATGATG	catgAGATAGTGAATATTTTA	0.38	0.254	0.489	27
m4C	149314	35	+	522	AACTAATCAAAGAAGTTGTT	catgACTTAATTCATAGTTCT	0.999	0.973	1	189
m4C	149317	118	-	477	TTCAGAACTATGAATTAAGT	catgAACAACTTCTTTGATTA	1	1	1	65
m4C	150967	64	+	511	TAGATGATATTGTTAAAATT	catgATTCAAGTAGTTTTTTA	0.967	0.713	1	58
m4C	151015	95	-	465	GGTAATTTTATCAACTAAAA	catgTGATAATTGTTCTAATT	0.348	0.261	0.431	25
m4C	153251	24	-	470	TTTTGTTAATAAAATCGTTT	catgTTGTGTTTTTAAGTGGT	0.379	0.241	0.495	16
m4C	153376	317	-	469	TTCAATTTTATCAATAGGTG	catgATTAATTAAAATCGTAA	0.985	0.985	1	252
m4C	153784	53	-	456	TGTGTTCGCTAATTCACTAG	catgTAAAATAAAGCTATTTG	0.206	0.143	0.284	30
m4C	154330	70	+	503	CAAATTATCCATTGAATAAA	catgAAAATGATAATGATAGT	0.378	0.292	0.461	38
m4C	154402	169	-	465	TTTTGATGTAGAATCCATTT	catgCGCAAATAATGTTTTTA	0.808	0.659	0.944	38
m4C	156812	113	+	486	TGATTTAAGTAAATATAATT	catgCAAATTAATATTAAAAA	0.43	0.341	0.509	102
m4C	156815	74	-	451	ATTTTTTTAATATTAATTTG	catgAATTATATTTACTTAAA	0.952	0.943	0.975	200
m4C	158338	303	+	454	TGAAAACGATGATGATATTT	catgAGTAATTACGAATTACG	1	1	1	187
m4C	158341	70	-	428	CTTCGTAATTCGTAATTACT	catgAAATATCATCATCGTTT	0.616	0.506	0.727	11
m4C	160191	44	+	467	TCAAAATGCTACAAAACGTG	catgATTAGAATCAAAATGAG	0.988	0.987	0.989	78
m4C	161268	119	+	460	TGAGTGAATTGTTCAAAAAG	catgTGAATTAGGTGTTAATA	0.38	0.304	0.459	163
m4C	163611	396	+	442	AGTAGGGAGTTGGGGAACTC	catgTGGAGCGGTAAAATGCG	0.991	0.991	0.992	930
m4C	163982	47	-	381	CGACACGAGCTGACGACAAC	catgCACCACCTGTCATATTG	0.492	0.388	0.578	168
m4C	164368	20	+	476	CAAAGCTAACCTTTTGGAGG	catgCGTCTAGGGTAGGATCG	0.564	0.432	0.658	135
m4C	166820	33	+	423	GTGATTGGACGGAAAGACCC	catgAAGCTTTACTGTAGCTT	0.863	0.677	0.987	51
m4C	168615	71	+	448	GCAGAAGATTTTGATTCTTC	catgCGTAGGTTCGATCCCTA	1	1	1	110
m4C	168810	77	+	470	TTTATTATTTTAAAGTAATG	catgGTTAACAATTATACATT	0.986	0.986	1	121
m4C	169925	22	+	470	ATAATTTAATTATAGGTAGT	catgTAAGTTTAAAAGCTAAA	0.37	0.243	0.526	175
m4C	169928	60	-	404	ATCTTTAGCTTTTAAACTTA	catgACTACCTATAATTAAAT	1	1	1	83
m4C	170738	148	+	455	AATTAATTCCTTTATATAAG	catgAAATAAAAATGATTCGC	0.549	0.456	0.651	159
m4C	172976	117	+	475	AAGTTCATCTAATAAATATT	catgAGTTAAATTAATTGTAC	0.61	0.509	0.74	124
m4C	174907	184	-	441	TTTATAAGAGTGGGTTTTTG	catgTAAAAATAAGCCGTGTT	0.501	0.397	0.608	317
m4C	176516	86	+	459	GTTTGCTAATGTATTTTGCT	catgAAAACTAGTTGGATGAA	0.489	0.368	0.581	167
m4C	176519	187	-	442	TAGTTCATCCAACTAGTTTT	catgAGCAAAATACATTAGCA	0.985	0.985	1	77
m4C	178573	23	+	474	CAAAATTTGACCCAATTCGT	catgTTTATTGATTAAATTAT	1	0.982	1	114
m4C	179099	62	-	438	ACTTTCATTAACAGTTATAT	catgTAATTTTTGTCTATTGA	0.224	0.159	0.294	80
m4C	179571	60	+	463	AAAAAATATTGTTTATGGTG	catgACCATCAAAAACCAATA	0.987	0.983	0.99	387
m4C	179574	59	-	434	AATTATTGGTTTTTGATGGT	catgCACCATAAACAATATTT	0.996	0.968	1	636
m4C	180295	24	+	458	CAAATTAAAAAAGATGCTAT	catgAACTGACCAACAAGTTT	0.597	0.424	0.756	13
m4C	180579	65	+	448	TGCTTTTATTGGATTAATTC	catgTGTTATTGGTGGATTAT	0.34	0.257	0.427	59
m4C	181341	64	+	430	TAGTGGTAGTTCAAGTAATC	catgAAGTATTACAAAGTCTT	0.88	0.732	1	140
m4C	182901	118	+	448	ACTATATCCTATTTCTGAAA	catgAAAAAAAGATGCACCAA	0.398	0.327	0.483	101
m4C	184924	51	+	467	TGATGAAAAAATTTATCGTT	catgAAATATTGAATCAATTA	0.411	0.313	0.523	71
m4C	185810	25	+	453	CAATTGTAACAATTATGGGT	catgTTGATcatgGTAAAACA	0.497	0.258	0.658	63
m4C	188242	165	+	441	ATATTTTATGTGGGCTAATT	catgAATAACAACATAATTAA	1	1	1	126
m4C	192955	21	+	453	TTGATTATTTTTTTAATAAT	catgTTGCTATTATTATTACA	0.503	0.389	0.623	126
m4C	195311	102	-	447	CTAAAACCATTAATGCCATT	catgTAAAAGAAATAACCATA	0.741	0.668	0.809	334
m4C	195389	159	+	476	ATTTTTAGTTGATACTTTAG	catgATTAATTAGTGGTGGAA	1	1	1	110
m4C	198358	214	+	461	AATTAAGTTAGTAACAACTT	catgAGTTGTTATTTTTTTAT	1	1	1	355
m4C	198958	170	-	390	ATAATCTAATTTATTTTGAC	catgAATACTTAAATTATGAA	1	1	1	207
m4C	199936	66	+	477	TAGATGAAATTATTAATGTA	catgAAAAAGATACTAAATTA	0.332	0.258	0.418	58
m4C	199939	107	-	430	TTGTAATTTAGTATCTTTTT	catgTACATTAATAATTTCAT	0.9	0.773	1	72
m4C	204225	237	-	400	AGGAACAATGTGTGTTCTGC	catgCGCATATACTGGTACAT	0.971	0.967	0.995	176
m4C	204857	155	+	460	TGATTTGGGTACAACAAATT	catgTGTAGCCGTAATTGAAA	0.675	0.566	0.784	260
m4C	206323	24	-	412	ACGATTTACAAGTTCACGTT	catgTTTTACTTTAGCATCTT	0.267	0.158	0.362	10
m4C	207608	127	-	423	AGGACTAATTTCGCTAAAGG	catgATTTAATTTGTAGGAAT	0.86	0.844	0.892	20
m4C	207710	58	+	448	AAAGTGGACTATTCACAATT	catgTGTTTGGATTAAATAAA	0.257	0.188	0.339	79
m4C	210044	107	-	451	TGATTTAAACTCATTAAATT	catgATTAAAATTTCGTGTTC	1	1	1	169
m4C	211574	213	+	470	AAGATGATAAGTTAAATAAT	catgAACAAATTGAATCAGGC	1	1	1	153
m4C	212964	85	-	439	TTCAATTTCAGCATTAACTT	catgTTCAAAAGCTTCATTCA	0.682	0.562	0.826	178
m4C	212988	158	-	441	TTGTGATTTAGAATTTAATG	catgTTCAATTTCAGCATTAA	0.9	0.774	1	158
m4C	214619	57	+	482	AACCTAATTTATTATTAGTT	catgAGACAATTTTACATTTA	0.301	0.22	0.372	142
m4C	214622	115	-	446	TAATAAATGTAAAATTGTCT	catgAACTAATAATAAATTAG	1	1	1	151
m4C	214959	38	+	456	TGATTGATTATTGGATTTAC	catgAACTCAACAGGGTGTTG	1	0.985	1	24
m4C	217203	72	+	457	AAGCAATTGATAAATTTGAT	catgAAAAAGGACATAAATTT	0.458	0.389	0.54	101
m4C	217206	94	-	439	ACTAAATTTATGTCCTTTTT	catgATCAAATTTATCAATTG	1	1	1	142
m4C	218812	34	-	441	CCTAAACGTTTAGCCATTTG	catgCTCATTCCATTTGCTGA	1	1	1	15
m4C	220289	142	-	439	TTTAGTTGTTTATATATATA	catgATTAAAAAAATTAGACC	1	1	1	82
m4C	220623	54	-	426	TGCAAAACGTTCTTTACGTT	catgATTAATCGAAATCTTTT	0.978	0.974	0.983	29
m4C	220642	116	+	450	TGAACGTAAAGAACGTTTTG	catgTGAAATTTCAGGATTTA	0.388	0.262	0.504	327
m4C	220645	66	-	437	AATTAAATCCTGAAATTTCA	catgCAAAACGTTCTTTACGT	0.318	0.232	0.406	17
m4C	220795	59	+	449	ACTATAAATCGTTCCACTAT	catgCAAAAAACGAGTGTCAA	0.247	0.182	0.321	102
m4C	221081	125	-	444	ATTAGGATCTAAAGTTCCAG	catgTCCAACTTTTTTAGCAC	0.506	0.385	0.623	39
m4C	223447	271	-	448	AAAATGTGTTTTGCCAGCTA	catgTGCATTATAAACATTAG	0.922	0.814	1	273
m4C	225249	30	-	401	TGAACGCATAACTTTTTTAC	catgAAATGAATAAGCGATAT	0.234	0.141	0.318	17
m4C	225454	158	-	417	ATTAATCAATATTGTCCAAC	catgAGTAATATAATTAAACT	0.985	0.985	1	134
m4C	226052	92	-	430	ACTTGCTTCTAAAAGTTTAC	catgACTTGCAACTTTTGAAT	1	0.993	1	116
m4C	226205	20	-	444	AAAATAATTTGGTCGTCCAG	catgATCTGATTCTTTTTCTG	0.829	0.621	0.938	51
m4C	227380	176	-	441	TCAAGTTCGAAAATAGGTTA	catgAGTATTATAATTCGCAT	1	1	1	77
m4C	228085	27	-	455	AAAAAATACAAATAATGGTT	catgTTTATTAAATGTTGCCC	0.485	0.34	0.615	226
m4C	230130	76	-	423	TTACCAAATAACCAATTAGG	catgAATAAAGCTGGTGTTTT	1	1	1	107
m4C	231619	64	-	428	ACTTGTACAGGTAATGCGCG	catgCATAAATCTTGTTGCTT	0.986	0.814	1	240
m4C	232392	32	-	444	TATTTGTTTCGCATAAAAAT	catgATTTATTAGTTAATTTA	0.985	0.985	1	8
m4C	232698	38	+	451	TCCTTTTGGAAAACCTACTT	catgAACTAATTCACTAATTC	1	0.859	1	4
m4C	232701	26	-	440	TTCGAATTAGTGAATTAGTT	catgAAGTAGGTTTTCCAAAA	0.462	0.312	0.585	24
m4C	234406	81	-	432	TTTACTAAGCTTAACCTCAT	catgAAAAAACGTTTATTTAT	0.331	0.26	0.416	89
m4C	235836	36	+	466	TTCGTTTTGATTCATAAATT	catgAACTGCAAAAGCAAGTG	0.905	0.801	0.984	299
m4C	237804	26	+	455	TAGTGAATGTCATATCAGGA	catgAAAATGAGTAAGTTTCA	0.437	0.317	0.56	166
m4C	238018	50	-	425	TAAAATTTGCTATTCAAGCT	catgAAGATAATATGAAGGCT	0.866	0.703	1	111
m4C	240730	20	+	410	AGGTAATGGCCCTTGCGGCC	catgTACTGAAATTCATTATG	0.482	0.369	0.582	126
m4C	241707	54	+	425	AATTGGTTGATGGTTTAGAT	catgAAGATGGTTATGTTGTT	0.762	0.628	0.916	71
m4C	241741	92	-	430	CACCTGATGTTGCATAAAAA	catgTGTTATCAAAAACAACA	0.392	0.292	0.475	167
m4C	242141	193	-	418	GCTTTAGCTTCATCTAAATC	catgTGTAATTCTTGTACATC	0.759	0.664	0.856	247
m4C	242978	48	+	430	ACTTGATTTAGGAACAAAAT	catgTGGTTTTGCAATTAGTG	0.234	0.157	0.314	101
m4C	243220	70	+	381	TAAAACAACACTTTTTAAAC	catgAAAAAATTAAAATTGTT	0.682	0.557	0.815	196
m4C	243223	65	-	442	ATAAACAATTTTAATTTTTT	catgGTTTAAAAAGTGTTGTT	1	1	1	74
m4C	244438	54	-	421	AAAAGCATAATCACGTTCAT	catgTGCTGGTACACCCATAA	0.201	0.125	0.286	30
m4C	245197	84	-	410	AATTCTTAATGTATCAGCAC	catgCGAAGCAATAATATCAT	1	1	1	324
m4C	252544	71	-	384	AATAGTTGCTATAGCAGCTT	catgTTCTAATTCAACTGTTA	0.834	0.654	0.987	234
m4C	254392	273	+	412	TATCAAAAACAACATTAATG	catgATTTACAAATTTGATAT	0.991	0.97	1	508
m4C	254701	143	+	418	GTTCATTATTAAATGAAAAG	catgAACAAGCAGTAAATGAA	0.995	0.988	1	155
m4C	257488	32	-	397	TTTTAAAATTGTTGGATTAT	catgTCCTAAAATATCAAATT	0.372	0.224	0.495	146
m4C	257743	58	-	371	TCCTAATCAAACACTTTCTC	catgTGATAATCCTGAAATAC	0.245	0.18	0.315	19
m4C	258007	148	-	385	ATGCATAACATAAGCTGTGG	catgTGCTTTGGGAAACATAT	0.644	0.515	0.764	281
m4C	258025	26	+	400	ATGCCACAGCTTATGTTATG	catgcatgAAAATTTGCTTGA	0.453	0.282	0.594	172
m4C	258028	45	-	387	ATATCAAGCAAATTTTcatg	catgCATAACATAAGCTGTGG	0.684	0.59	0.788	140
m4C	258029	120	+	407	CACAGCTTATGTTATGcatg	catgAAAATTTGCTTGATATA	0.4	0.309	0.481	246
m4C	259078	38	-	385	TTCTGCATACATTTTAATAT	catgTTTAACTTTAGTAATAA	0.327	0.23	0.465	72
m4C	259657	29	-	361	ACCAAATGCTTCTGAAAGGG	catgTAATGAATAATTAACTC	0.222	0.108	0.307	134
m4C	259945	24	+	428	GTGAATTATCAACAAGTGGA	catgAAGAAAATCAATTAGCT	0.303	0.186	0.43	14
m4C	260101	28	+	432	ATTTGATTCTAGCTGGAATT	catgGGGAAGCTGCAACAAAA	0.554	0.382	0.711	62
m4C	261685	130	-	374	AAATTTAAGGAGTTAAATAA	catgAAAAAAACATTAGTTTT	0.494	0.401	0.574	94
m4C	264955	62	-	385	TTCACAATTTAAGTATTTAT	catgAGCACCAATTGTTTTTG	0.677	0.547	0.785	141
m4C	269697	220	+	444	GATTTTTACAATGTACATAA	catgAAAAATTTTGATAGCTT	0.674	0.591	0.755	150
m4C	269746	191	+	442	AAAATATCCTAACAAAGATG	catgATCAAACAATAAACATA	0.996	0.996	0.997	90
m4C	270346	175	+	444	TTTAATTAATTTAGCATTAT	catgAACATTAAATACCACTA	1	1	1	170
m4C	270639	100	+	444	CGTTTACAAACGATAAATTT	catgTTTTAAATGGTAATTTA	0.644	0.523	0.759	194
m4C	272116	150	+	457	ACATTTATTATAAAAAGATT	catgAATTAAAAAAAGAAATT	1	1	1	185
m4C	274766	362	+	448	TTTGATTAAAGCATCATTTT	catgTGCAATTATGTGTATAT	1	0.923	1	325
m4C	274979	128	+	460	TTTTTTAGCTCCTAAATTTG	catgATCAATCATATTGTATC	1	1	1	35
m4C	274982	62	-	444	ATAGATACAATATGATTGAT	catgCAAATTTAGGAGCTAAA	0.321	0.26	0.395	143
m4C	276860	230	-	429	TGCTTCATCTTGACCAATAA	catgACTAGCAATTCGTTTGT	1	1	1	196
m4C	278479	64	+	438	ATTAATCAAGTAGCCAAATA	catgAATATTAATTATGATAA	1	1	1	36
m4C	280005	45	+	418	TCATTCAATAATATCAATTC	catgAACTAATTTCATTTTTT	1	1	1	90
m4C	280322	32	+	430	TTAATTTTATTATCATTTAC	catgCACACACCTATTGATTT	0.449	0.315	0.567	73
m4C	281768	82	+	449	GTTTAAAAAAGAATTTATAT	catgAGTATTAATAGTAcatg	1	1	1	96
m4C	281788	87	-	414	CATTATTTACAATACTAACA	catgTACTATTAATACTcatg	0.906	0.777	1	107
m4C	283989	35	-	388	TATTAGGAATGATAGCGCCT	catgTGGCACGAATATTAAAT	0.382	0.254	0.537	162
m4C	284399	26	-	380	TATTGGTATTGTTTTTGCTT	catgTCTAATTGTAATTAATT	0.312	0.148	0.46	169
m4C	285946	26	+	422	ACCGCTATTTTTCAAAGGTT	catgTGATGTAATTTCATAAC	0.219	0.151	0.307	38
m4C	286173	296	-	396	TATTGCGGTTGCTGCTACAG	catgTGCAAGAAAAGACAATA	0.729	0.644	0.826	310
m4C	286714	32	-	397	AAAGGATTGAATCTAGGTGG	catgAATGAGAGAATGTTTGT	0.985	0.985	0.985	142
m4C	288007	22	+	422	CAGATAAAGGTGTTTATGAG	catgTCCCAGAATTCTATAGT	0.286	0.175	0.399	207
m4C	290216	70	-	425	TTTGCTTCTAAAAATGCAGG	catgACTAATATGATACGTGT	0.7	0.437	0.927	48
m4C	291541	87	+	425	TCACATAAAGTATTTTTATG	catgAAAAGGATTTATGTTTT	0.508	0.41	0.603	85
m4C	292074	30	+	428	AGATTATCTAAACCATCAAT	catgTTTTGAGAAAACATTTT	0.458	0.371	0.548	81
m4C	293804	36	-	415	AACCTTGTCATcatgAACAT	catgAAAAAAAGGAATAACGT	0.17	0.107	0.223	10
m4C	294098	61	-	416	AAGAAAAATTTAAAATGATT	catgAATTGATTAAAAACCAC	1	1	1	120
m4C	294788	210	-	422	TTGTTTTTCAGTATTAATTT	catgTGTAGCCATTTTTGATA	0.805	0.71	0.918	293
m4C	294927	218	+	448	AATATGATTAATAAAAAAAA	catgAATATTTGGTGCTCATC	1	1	1	133
m4C	295583	73	-	410	GGCAACCTCAATTGGTAAAC	catgTGTATCTCATCCTGGAA	0.54	0.411	0.665	57
m4C	295992	43	+	415	AGTGATTTGAACAACAACTC	catgAACATTACCAGCTAATT	1	1	1	20
m4C	296295	72	+	435	TGGTTTAGAAGACTATTATG	catgTAAAAAATATGGTATTG	0.241	0.179	0.307	92
m4C	296480	233	-	438	AGGTTTTTTTGTTCTTCAAT	catgTGCAACACTATGAGTGA	0.778	0.654	0.901	253
m4C	296618	24	+	437	TTAGAGGAATTGAAAGAATG	catgAAATGATTGTTAATCGT	0.228	0.151	0.305	56
m4C	296775	111	+	434	AAATGAAAAAGGTGTTAATG	catgATTTGATTTAGATGTAA	1	1	1	110
m4C	297038	145	-	413	TTCACCATCTAGAACCATTC	catgTGCTACTAAATATTTAT	0.872	0.744	1	342
m4C	298121	76	-	405	TAATTCAGGAACAACACCGC	catgAAGTGATTGTATAGATG	1	1	1	122
m4C	298154	31	+	430	CTGAATTAGCAAGTCGTTAT	catgAACAAAATATTAATCAC	1	0.891	1	112
m4C	298340	252	+	414	TAGTGCCAATCAATCATTTA	catgCGcatgTTTTTAGTGCA	1	1	1	153
m4C	298343	23	-	420	ACTTGCACTAAAAAcatgCG	catgTAAATGATTGATTGGCA	0.156	0.09	0.241	21
m4C	298349	436	-	417	ATTAATACTTGCACTAAAAA	catgCGcatgTAAATGATTGA	1	1	1	365
m4C	299161	34	+	411	TTGCTGGGGAAATTACCACG	catgCATATGTTGATGTAGTA	0.993	0.992	0.994	64
m4C	299164	20	-	396	TTTTACTACATCAACATATG	catgCGTGGTAATTTCCCCAG	0.921	0.683	1	32
m4C	299389	44	+	408	CATTAACAACAGTGTTAGCT	catgAATTACTAAAAGAAATC	0.983	0.956	1	209
m4C	299392	146	-	399	TTCGATTTCTTTTAGTAATT	catgAGCTAACACTGTTGTTA	0.73	0.608	0.861	123
m4C	304584	74	-	411	GTCCTAATTTTTATCAAACG	catgATCAAAATGCTCCTAAT	1	1	1	139
m4C	305891	44	-	405	AAACAATTTTAGTTGATCAT	catgTAAAAACAATAACTTAT	0.174	0.111	0.245	93
m4C	306384	36	+	402	TCTTAGGTGCAAACAAGCTA	catgAATCATCGTATGGCAAA	1	1	1	21
m4C	306387	25	-	400	GATTTTGCCATACGATGATT	catgTAGCTTGTTTGCACCTA	0.672	0.63	0.718	73
m4C	306521	83	-	394	GCTTCACAAACTTTAAATAG	catgCAAACAATTAGTAGTGT	0.387	0.262	0.515	357
m4C	311642	28	+	400	CAGATTTTTATTGTAAAATT	catgATCCAAAAACAACTTAT	0.458	0.345	0.601	88
m4C	312410	24	-	403	CAAATGAGTTTTTCGTAATT	catgTTTTATTATTACAAGCT	0.354	0.233	0.484	71
m4C	314931	168	+	411	TAATTTTCTTCTAAAATAAT	catgAGCAACAGCATTAATTT	1	0.984	1	303
m4C	314934	77	-	418	AAAAAATTAATGCTGTTGCT	catgATTATTTTAGAAGAAAA	0.971	0.862	1	165
m4C	315264	32	+	372	TTCGTATTGATAAGCAGACC	catgTGGCGATCAACCAGGGC	0.582	0.389	0.787	126
m4C	316581	82	+	391	AACAATATCATCAAAATAAA	catgTTTAAGTTGATAAATTA	0.562	0.434	0.706	60
m4C	318191	233	+	404	ACCAATATAAGAATCAACAC	catgTGCAATAGCTGGGTTAA	0.882	0.776	0.981	349
m4C	318596	30	+	418	AGTTTCTAGAATATCTGGAG	catgCCCTCCACCAGCACCTT	0.469	0.372	0.569	212
m4C	318629	22	+	419	AGCACCTTCTGTATGATAAG	catgAATTGTTCGCCCTTTCA	1	1	1	112
m4C	318782	124	-	410	GAGCTTGTGGACTTAAAATC	catgAAGACTGAGGGGCAACA	1	0.892	1	114
m4C	320894	80	+	422	ATTTCTTTGATTAGAAAAAG	catgATCTTCTATTGTTAATA	1	1	1	136
m4C	320986	32	-	451	TAATTCCTTTGACTTATAGG	catgAATTTTTTTATAATTTT	1	1	1	157
m4C	321382	303	-	443	TTTTAAACCATTATTAATAT	catgAATAACTAAAACAATTG	0.985	0.985	1	137
m4C	322505	282	+	425	ATATGATATTTTTACAAAAG	catgAAAAATAATCATCAAAA	0.858	0.771	0.951	421
m4C	327269	89	+	450	ATAAACTTTTGAAATTAAAT	catgAACAGTAATGTTGTTAT	1	1	1	51
m4C	331069	78	+	475	TAAATAATGATCTTTTTGAT	catgTGTTTTTATTTTAAAAT	0.358	0.234	0.447	155
m4C	331772	198	-	467	TATCAAAATGAAATGTTAGG	catgTTTAAGTATTTAAAAAG	0.933	0.899	0.966	355
m4C	333701	53	-	433	TCAAAGAAATTTCATTGCGC	catgAAAACTAATTATGAGTT	0.88	0.692	1	41
m4C	336999	240	+	449	TAAATCAACATTAATTTTTT	catgAGTATCACGACGCACAA	1	1	1	100
m4C	337002	155	-	450	TTATTGTGCGTCGTGATACT	catgAAAAAATTAATGTTGAT	0.591	0.503	0.686	138
m4C	337272	81	+	453	AATCAAACCCTGATCATCAG	catgAACCATAATTAATGCTC	0.999	0.999	0.999	92
m4C	338540	30	-	443	CTTTTATTACGTAAGATTAT	catgCAACACTATGAACACCC	0.262	0.174	0.346	190
m4C	338722	187	-	432	TATTGTGCGAAGTGGATTAT	catgTGCAAAAATTATTAATA	0.573	0.485	0.653	397
m4C	338894	44	+	499	ATATTTAGTAATCTTTAATT	catgTTcatgAATTTTATTAT	0.31	0.21	0.408	5
m4C	338897	136	-	452	GTTATAATAAAATTcatgAA	catgAATTAAAGATTACTAAA	1	1	1	140
m4C	338900	28	+	501	AGTAATCTTTAATTcatgTT	catgAATTTTATTATAACCTA	0.962	0.948	0.978	112
m4C	338903	51	-	458	ATATAGGTTATAATAAAATT	catgAAcatgAATTAAAGATT	0.985	0.985	1	371
m4C	338969	172	+	490	AAAACCATAAAAACCAGCAA	catgCGGAGTTCCACCCTCAA	0.474	0.367	0.583	83
m4C	338994	33	+	495	GGAGTTCCACCCTCAAATTT	catgTAATTATCATAGAGCTG	0.274	0.2	0.357	32
m4C	339440	72	+	498	TcatgGTAATAAATTAGAAG	catgTTCAATATAAGTTAAAA	0.837	0.692	0.961	74
m4C	340279	68	-	423	TGTATTATATTCACTAACAT	catgAGCTAATTTTGGATCAT	0.384	0.297	0.491	83
m4C	340415	47	+	469	TGAAGGTGGTAGTGAAAAAT	catgAAAAGAAGCTAAGTTAA	0.284	0.2	0.364	41
m4C	342826	70	+	453	TAGATGGTTTTGTGTCTTAT	catgACTACCAAACACTTGCA	1	1	1	136
m4C	344943	102	+	416	AAAATTAAAGAAATTAAACT	catgTGCTTGTGTTTGATTTT	0.366	0.29	0.467	62
m4C	345678	254	+	410	AATTTTTCGTGCATCAAATG	catgAAGTGGATTAGCAGTTA	1	0.985	1	277
m4C	346669	33	+	413	CGCAGCTTTTAGAACATTTT	catgTAGCATTCCAGTTCCCA	0.271	0.183	0.354	31
m4C	346672	31	-	380	TTATGGGAACTGGAATGCTA	catgAAAATGTTCTAAAAGCT	0.26	0.176	0.349	7
m4C	346701	26	+	417	CAGTTCCCATAATTTCAATT	catgTACTTTTTTTGCAAACT	0.238	0.17	0.307	29
m4C	347516	164	+	398	TTAATTAGATTAATAACATC	catgAACACTTACTCGCTTTC	0.985	0.985	1	62
m4C	347996	284	-	388	ATTATAAATTAGGAAATAAA	catgAATAATAAAAAAGGTAA	1	1	1	180
m4C	348087	205	-	394	ATTAATCCTAAAATTGTTAG	catgATTAAAAAACGTTATGA	1	1	1	105
m4C	349122	100	+	421	ATCATCTAACATATTATCTA	catgTAAATTTGTTAGCGCAG	0.374	0.285	0.444	44
m4C	349986	154	+	432	AGCTGGCCCACCTTCTGGAA	catgAGTTTCACGACGTcatg	0.691	0.575	0.799	77
m4C	350068	30	+	426	TTACATTTATCAATAAATGC	catgCTTATTTTCCTTTTTGA	0	0	0	55
m4C	351551	149	+	439	TAATTTTGGTAAAAGTGAAG	catgAATATTAACAATTTTGT	0.971	0.954	0.99	195
m4C	352673	51	+	429	ATTATTTCTTGGTTATCAAG	catgTAATCCCCACCTAAACA	0.313	0.263	0.36	73
m4C	352864	28	-	381	TTGGTTTTTATTTTATTAAC	catgTTTTAATAATAATTATA	0.377	0.214	0.527	75
m4C	353713	121	+	419	AAAACATTAATGTTATTTTG	catgAAGATAATTCAATTAGT	0.812	0.687	0.912	133
m4C	353716	42	-	393	AACACTAATTGAATTATCTT	catgCAAAATAACATTAATGT	0.226	0.137	0.306	58
m4C	353821	54	-	384	TTCATCAAACTTACCTCCAG	catgCAAAACTGTTAGAACAG	0.321	0.209	0.385	63
m4C	354364	99	-	385	AGCATTTTTAAAGGCATTTT	catgTACACCGCCTTCATTAG	0.616	0.485	0.742	71
m4C	357489	198	-	388	ACGATTTAAGCAATTAATTT	catgAACTAAAAATAGCAGGG	1	1	1	196
m4C	357732	72	+	410	TAGCAGCTTTTTTAGTTGCT	catgAAAATGTTTTTTATCTT	0.651	0.53	0.788	209
m4C	357735	198	-	395	TAAAAGATAAAAAACATTTT	catgAGCAACTAAAAAAGCTG	1	1	1	274
m4C	358391	42	-	382	AATTTTAGGATCAATAAATC	catgATTAATAAGTGTTTTAA	1	1	1	14
m4C	359027	75	+	425	GTTTGTTAGTTATTAATGCT	catgCTGAACAAATATGTATC	1	1	1	38
m4C	359030	188	-	399	GCGGATACATATTTGTTCAG	catgAGCATTAATAACTAACA	1	1	1	312
m4C	359196	50	+	408	ATTGCAATGGCTAAACAAGC	catgAAGTTAGTTAATGCTGA	0.735	0.571	0.878	113
m4C	360838	162	-	410	TGTTAACATACGCGTGCATA	catgAGCAATAGCTGCTAATT	1	1	1	239
m4C	364269	35	-	419	AAAAACATAATTAGTATTAT	catgTGGTTTTAAATAACCTT	0.176	0.121	0.241	61
m4C	365668	140	+	400	TACATTTGAACAAAAACCAA	catgTGCTATTGAAAATATTG	0.55	0.459	0.64	95
m4C	365727	110	+	400	ACATTATTTATCAAAATACA	catgAAAAAGCAATTCCTTTA	0.462	0.357	0.561	63
m4C	365730	39	-	413	TACTAAAGGAATTGCTTTTT	catgTGTATTTTGATAAATAA	0.238	0.147	0.333	149
m4C	365796	106	-	423	ATTAATACTTTTTAAACTTT	catgACTTGATGCTAATGGCC	1	1	1	83
m4C	366510	22	-	414	CGCATTTGTGGCTTTTAAAT	catgCAAGATTAAATTAGGTA	0.102	0.052	0.152	65
m4C	366600	65	-	410	ATTATCATAATTAGCACTTA	catgAGAAAAAGTTGCTTGAA	0.449	0.338	0.561	161
m4C	369846	115	-	404	ATTAATAACAACGATTACAG	catgTGCGAGGATTGATAAGA	0.423	0.314	0.509	170
m4C	370350	68	+	411	TTTTAATTCGTTTGCAGATA	catgCTTAAACGACAATATTT	1	0.908	1	119
m4C	370846	102	-	413	TAGCAATATTTTTGTAAATT	catgAAAATAAAAAATTATAT	0.567	0.468	0.66	130
m4C	373359	108	+	425	TAAATTAACAACTAAACCAT	catgAAAAGCTTGGTCGTGAG	0.47	0.368	0.571	25
m4C	375597	33	-	416	CATCAAAATTAGCAAATAAT	catgATTATCGTTTAGTAAAA	1	1	1	8
m4C	378614	29	+	456	TTCAATAAAGTATTGTTCTT	catgTAAATATTGGAAACGAG	0.165	0.101	0.224	88
m4C	378617	150	-	431	ATTCTCGTTTCCAATATTTA	catgAAGAACAATACTTTATT	0.755	0.636	0.869	125
m4C	379648	78	-	399	TAACGCAGAGAAAAAAGAGC	catgAAATGATACTACAAGAA	0.696	0.566	0.847	91
m4C	379829	56	+	450	TTCATCTAAATTATTTAACT	catgAACAATATTTGCGTGCA	1	0.998	1	13
m4C	379832	203	-	426	GAATGCACGCAAATATTGTT	catgAGTTAAATAATTTAGAT	0.931	0.807	1	211
m4C	386435	42	+	445	TATTTGATGATTTGAATTAT	catgATTAATAATTCTTACTT	1	1	1	39
m4C	388690	206	-	444	ACTTGATGGTATACAAAATG	catgAAATGAAAAACAATTAG	0.737	0.645	0.827	231
m4C	392828	99	-	469	ATAAAAATAACAATGAAATT	catgTTCCAATCAAAACTGAT	0.648	0.528	0.765	156
m4C	392900	65	+	429	TTGATCTGGTATTTTAAACT	catgTTTATTATCAGCATTAA	0.914	0.726	1	40
m4C	395837	33	-	475	CAAAAATTGTTCATAAAAAT	catgTTGAGATTACATTAACT	0.258	0.154	0.339	51
m4C	396350	90	+	440	TTTTTGTTGTTGGTTAATTT	catgATCAATTTTATCTAAGT	1	1	1	105
m4C	397221	110	+	448	TTTTGATCTTCATCAATACT	catgAAGCAATTTTTATCTTC	0.639	0.53	0.743	148
m4C	397224	231	-	469	TTTGAAGATAAAAATTGCTT	catgAGTATTGATGAAGATCA	1	0.979	1	237
m4C	399789	110	-	441	ACTATAACTAAAAGAAATTC	catgAAAACCATATTTACGGA	0.506	0.405	0.586	67
m4C	400445	182	-	479	TTATTCATAGTGCTGACTAT	catgAATAATTTTTATTTGTT	0.985	0.985	1	222
m4C	401352	75	+	474	ATGCTATTATTTGCATTATC	catgTACACTAATTTTAAATA	0.677	0.574	0.769	207
m4C	402466	55	+	490	CCTTACTTTTTGATTTAGTG	catgCACCAATTAAGCAAGAT	0.609	0.505	0.72	307
m4C	402469	53	-	453	TTTATCTTGCTTAATTGGTG	catgCACTAAATCAAAAAGTA	0.522	0.4	0.67	266
m4C	403310	42	+	479	TTTATTGCCATAAGTATGAT	catgTTTACTAGATTTATGTT	0.353	0.242	0.469	147
m4C	404062	112	-	416	ATTGTTTAAAATTTAATGAC	catgAACAAAATTAAGGAAAT	0.986	0.969	1	203
m4C	407281	108	+	491	ATTTAATTTGATTAAAACTA	catgCAGAAATGGTGCTAATA	0.384	0.3	0.447	148
m4C	407596	93	+	485	AAATTAATAATTAATTAAAG	catgAACTTTTCCACTTAGTT	1	1	1	197
m4C	407599	30	-	451	AAAAACTAAGTGGAAAAGTT	catgCTTTAATTAATTATTAA	1	1	1	152
m4C	408438	70	-	473	AAACTCTGGATTTAATGAAG	catgTAACAAAAAAACAATTA	0.466	0.326	0.582	183
m4C	408867	102	-	455	ACTTAAAAGACTTTAATTCT	catgAGTTCAAAACCATTTTA	0.783	0.627	0.922	88
m4C	409027	32	-	469	CAACGATTGATTTTTAAAAT	catgAATCAAAAGGTTTATAG	0.926	0.724	1	26
m4C	409982	61	+	480	AAGATAACTTATTAATGTTT	catgAATAAAACATTTCATTA	1	1	1	9
m4C	410277	108	+	470	AACATATTTTTGTTTTTGAG	catgTGCTAATGTTAATAACA	0.405	0.35	0.465	78
m4C	410799	22	+	461	AACAATTTCCCCAAATTTTT	catgTTTTTTTGTATTTTTAT	0.233	0.14	0.323	7
m4C	410802	171	-	466	TTAATAAAAATACAAAAAAA	catgAAAAATTTGGGGAAATT	0.669	0.583	0.777	247
m4C	411793	104	-	448	ACCTAATAAATGAAGTAAAC	catgTGTAAATAAAAAGCATA	0.521	0.401	0.623	248
m4C	412139	21	+	474	AACTAGATTTATTTTTAAAT	catgAAATTGAAATTTCATAT	0.266	0.18	0.356	63
m4C	412142	48	-	469	TTTATATGAAATTTCAATTT	catgATTTAAAAATAAATCTA	1	1	1	52
m4C	412382	112	-	461	TAATTTATCAATGTTAATAG	catgTAAAGCACTTATTTGAA	0.34	0.277	0.424	89
m4C	412706	86	+	475	TGGGAGCAAGAAAACAGTTG	catgAAATTTATGATTGTCAT	0.441	0.369	0.524	94
m4C	413261	92	+	468	AGTTAATTTTAATTTTCAAG	catgTGTTCATTGTAATAGCT	0.391	0.267	0.489	134
m4C	413668	21	+	468	ATATAATGGGTTAGCTAACG	catgAGATTATGGACCATTAG	0.404	0.285	0.518	128
m4C	413671	130	-	452	CACCTAATGGTCCATAATCT	catgCGTTAGCTAACCCATTA	0.705	0.55	0.828	97
m4C	414957	30	+	472	TATATTTAAGCCAAAAAGCT	catgAAAACTTTCAAAAGCAA	0.211	0.141	0.291	102
m4C	414960	100	-	461	ACATTGCTTTTGAAAGTTTT	catgAGCTTTTTGGCTTAAAT	0.496	0.391	0.591	75
m4C	415172	81	-	466	AAATTTAATCACATCACCAG	catgATTACAAGCAAAACATT	1	1	1	285
m4C	416236	92	+	446	ATAGACAAATATGTTGATTT	catgAAGCAAACATTTTCAAT	0.482	0.394	0.585	40
m4C	418145	50	-	455	AGCTAGTTTTAGTACTGGAG	catgTAAATTATTTAAGAAAA	0.26	0.114	0.315	185
m4C	419061	258	-	496	AGATTGTTTATAATAAAAAT	catgAAAAAATGACATTTCAA	0.69	0.612	0.782	303
m4C	421241	66	+	463	TTTTTAGTTTTTTAGTAATT	catgAATTAGATGATTGATTA	1	1	1	30
m4C	421350	90	-	490	TTAGTGAAGTCAAAGCACAT	catgCAAAACTAAATCTAAAA	0.352	0.268	0.432	257
m4C	422706	74	+	476	ATCAAAATGAATAGGTGAAT	catgAGATACTCATTTATCGT	0.448	0.321	0.575	153
m4C	423027	64	+	473	ATCAAAACTAAACACATAAT	catgTGTATTTGTGCTAACTA	0.332	0.247	0.435	123
m4C	423561	58	+	460	TGAAGTAATATTTTTAACTT	catgTGAACTAATTGTTGTTG	0.234	0.168	0.305	42
m4C	423650	100	+	459	GAATTTGATTTGTGTTTGTG	catgCAAAATCATTATTTTGG	0.339	0.238	0.445	203
m4C	423653	353	-	486	AGACCAAAATAATGATTTTG	catgCACAAACACAAATCAAA	0.998	0.997	1	435
m4C	424026	91	+	446	ATTAATTTTAGCAAATGCAG	catgAATTGGTTTATTAGCAA	0.968	0.952	0.982	255
m4C	424266	246	+	444	ATCATTAATTATATATTTAA	catgTGCACTAACAGATTGAT	0.585	0.488	0.675	90
m4C	425640	103	+	445	TTCTAATGTTAAATCATAAT	catgCGTTGTTGAATTAATTA	0.28	0.186	0.381	11
m4C	425643	46	-	492	AAATAATTAATTCAACAACG	catgATTATGATTTAACATTA	1	1	1	45
m4C	425667	124	+	440	TGTTGAATTAATTATTTGAT	catgTGCATCAAGTTCATCAA	0.532	0.451	0.624	117
m4C	425877	44	-	489	ATGCTAATGTTGATGAAAAT	catgCAAATATGGTGGTTATT	0.247	0.171	0.315	124
m4C	426197	108	-	490	AAGTGTTAATACAACACAAA	catgCGTATTTACAAATAAAT	0.347	0.223	0.463	30
m4C	426402	45	+	441	AATAATTTCTACTTTACCTT	catgTTCACTAATCTCATTTA	0.607	0.454	0.748	75
m4C	426903	64	-	494	TAAGTATGGATCCTGTTTAT	catgAAAATAAAAACACAGCA	0.339	0.255	0.423	161
m4C	429237	100	+	454	TTCTGGACTTAAATTATTTG	catgAATTTTAATGCCTcatg	1	1	1	99
m4C	429867	183	-	473	CTTTTAATCAAAATAAAAAT	catgAACAAGTTTATGAGCTA	1	1	1	57
m4C	430206	84	+	451	TGTTGGTTCTGTTTTAAAAC	catgACTTAAATCAGTGCCAT	1	1	1	104
m4C	430899	149	+	468	ATCAAAATTAATTGTAGTAG	catgTGGAGTTGTGCCAAAAA	0.471	0.387	0.558	204
m4C	432228	225	-	442	ATATTGTTGATAAAAACAAG	catgAGCAAATTTTATTAAAT	1	1	1	549
m4C	434942	31	-	429	TATTTGAGTTAGATCAACCT	catgTCCTGTGATATTAAACT	0.539	0.341	0.724	36
m4C	436404	62	-	443	AAATTTGAGGAGAATATAAT	catgAGTCGTTATACAGGTAG	0.648	0.508	0.789	42
m4C	437445	42	-	462	ATTAATAAAATCATTAAAAT	catgGTTAAATTGTCTTAATT	1	1	1	135
m4C	438090	183	+	476	ATCCCCAAATTTTAACCAAT	catgAGTTAATTATTCACCAA	0.825	0.711	0.933	187
m4C	439746	83	+	468	TTTTTCACTTGTTGTTTCAG	catgAAAATCAACAATATGAA	0.384	0.313	0.453	85
m4C	439749	43	-	473	CGATTCATATTGTTGATTTT	catgCTGAAACAACAAGTGAA	0.548	0.402	0.673	168
m4C	440079	22	+	453	TTTTCAACACAAACCGCGAC	catgTGTTGTATTCTCAGCAT	0.155	0.079	0.23	76
m4C	440429	25	+	443	GTTTTTGTTTTGAATCGAAC	catgAACGTTCTTCTTGTTGT	0	0	0	39
m4C	440988	244	+	494	GTAAATTAATTCTAAAATCT	catgAATTTTTAAATCTTCCA	0.985	0.985	1	128
m4C	440991	50	-	468	AAATGGAAGATTTAAAAATT	catgAGATTTTAGAATTAATT	0.259	0.177	0.348	102
m4C	443676	118	-	524	TCTTTTTACCAAATTTAATT	catgAAGAAATGTAAATATTA	0.537	0.437	0.64	66
m4C	444449	77	+	480	AAAAAAAAAAAATCTGCAAC	catgCAGATTTTAGTGTATCA	0.646	0.573	0.671	171
m4C	444987	29	+	481	CTTTTTATTCGTGAAAATAC	catgATTAATACTTCATTAAA	1	1	1	35
m4C	445297	147	+	500	TTAATGATGATAAACGAATT	catgAACAAATTAATTATACA	1	1	1	99
m4C	445553	109	+	497	TAGTTTAAATGATGATAATT	catgAAATAATCGTCCTACGA	0.478	0.393	0.568	55
m4C	446858	114	-	546	TTATTTTCCTTAGCGATTTT	catgATTAAATCTTTAATATT	1	1	1	217
m4C	449275	85	+	483	AACAACATTTAATAAAGATG	catgTCTTGATTCTGGGACAA	0.427	0.328	0.525	81
m4C	449440	59	+	500	ATATAAACCTCCAAAAACAA	catgTTCAGTTGTATTTTCTT	0.275	0.194	0.401	11
m4C	449696	78	-	530	ATGATATTGATGAATATCGT	catgAAACAAGATTAACATCA	0.278	0.19	0.358	258
m4C	450386	49	+	446	TCCAGAAAATTGTTGACTAC	catgAATTAAAATACTTCCAG	0.925	0.914	0.948	152
m4C	450785	33	+	479	TTCACCTTTTGATTTAAGTT	catgCAAATAATCTTGACTTT	0.292	0.208	0.376	337
m4C	450788	70	-	519	GCAAAAGTCAAGATTATTTG	catgAACTTAAATCAAAAGGT	0.999	0.999	0.999	131
m4C	450943	192	+	479	GTTTATCATTTTTTGTGATA	catgAAGAATTAGTTTGCCGA	0.728	0.632	0.823	137
m4C	455181	49	+	499	ACAAATTAATAAAATTACAT	catgTAAAATTACCGAAAACC	0.192	0.136	0.25	31
m4C	455687	38	-	485	ATATTTTTTTAAATAATGAT	catgTGAAACATAAATGACAA	0.172	0.088	0.271	21
m4C	458183	99	+	509	TATATTATTAGCAGATGATT	catgAACTAATTTATCACATT	1	1	1	102
m4C	458830	47	+	508	AAAAGCTGCTGGTTTACCTT	catgTTCTAATTGATTAACAA	0.569	0.416	0.707	118
m4C	460954	72	-	501	TCCCACAATTTTTAAATTGT	catgTGTTGCAATTAAAACAA	0.422	0.324	0.528	61
m4C	461871	147	+	512	ATGTATGCTCTATTATTTTA	catgCAAAGAACAAAGTAGTT	0.304	0.231	0.374	47
m4C	461874	79	-	486	TAAAACTACTTTGTTCTTTG	catgTAAAATAATAGAGCATA	0.27	0.205	0.341	55
m4C	463907	124	+	512	CATTTAATGAGAAATATACA	catgAAAATTTAAAATTAAAA	0.493	0.403	0.592	107
m4C	463910	148	-	500	ATCTTTTAATTTTAAATTTT	catgTGTATATTTCTCATTAA	0.655	0.529	0.756	211
m4C	465710	46	+	495	TTGTCACTAAACAAATTGTT	catgTGGCAAAATCTAAAATA	0.188	0.13	0.246	16
m4C	466951	63	+	511	TTCTTGGCGACCAATATTCA	catgACTAGTAATAATATCTA	1	1	1	111
m4C	466954	51	-	481	TATTAGATATTATTACTAGT	catgTGAATATTGGTCGCCAA	0.43	0.306	0.566	48
m4C	467601	53	+	497	CTGCAATTAATGCGGTTGTT	catgTACAAAAATCTAAAACA	0.361	0.268	0.451	169
m4C	468927	52	+	499	GTGTACAGAATGCCCTAATT	catgAACTAATGTTAAAATAG	1	1	1	60
m4C	469159	102	-	504	GATATAATTGATAAAAAAAA	catgTTTAGTATTGAATCTGC	0.776	0.639	0.906	171
m4C	469196	193	-	501	TCAATTAACTAAAGTTGAAC	catgAGATAAAAATTTAGATA	0.953	0.827	1	270
m4C	469809	101	+	516	TTTAGCTACACGATGTTGTT	catgTTCAATTTTTTGAGACC	0.871	0.714	0.985	244
m4C	469812	132	-	525	CTTGGTCTCAAAAAATTGAA	catgAACAACATCGTGTAGCT	1	1	1	87
m4C	470771	102	+	518	TACGTTCTGGTAATGGAATT	catgAATCAACTGCGTCCATT	1	1	1	200
m4C	470944	69	+	519	TCTTGCATATCTGGATCTGT	catgAAATCACATTTGTTTAA	1	0.849	1	202
m4C	471111	28	+	516	CATATTTTTTACATAATCGG	catgTCCTGGACAGTCAACGT	0.584	0.432	0.746	31
m4C	472864	54	+	505	AATACATTTTTTAATATCTT	catgACTTAGTTCTTCACCAG	1	1	1	27
m4C	473700	141	+	504	ATTTGAAGCATCAATAATTT	catgTGCTAATTTCTCAATCA	0.666	0.577	0.763	289
m4C	474514	165	+	517	ATCAATTGCGCAATTGTAGG	catgTAAATTTCCTTTCATTT	0.748	0.682	0.829	365
m4C	474517	46	-	534	AAAAAATGAAAGGAAATTTA	catgCCTACAATTGCGCAATT	1	0.833	1	55
m4C	475180	190	-	510	AGATTTTAGTAGCGATAAAC	catgAGCAAATATTAAAAAAG	1	1	1	154
m4C	476361	70	-	530	CATAATTATACAATAAGATT	catgATTTAATTTAATTAATT	1	1	1	16
m4C	481228	72	-	463	GCGTTCTTTTTTGCCTTTGC	catgAATTTTTAACTTATTTT	1	1	1	192
m4C	481887	218	+	497	TTCAAGATAAGATCCTTGTT	catgAAAAATAATGTTATGAA	0.779	0.678	0.867	252
m4C	482196	72	+	500	TTCAAAACCAACAACCAAAT	catgTGTTTTTTTACGATTGG	0.288	0.215	0.375	135
m4C	483513	73	+	511	ATTCAAAAATCACTTGACGA	catgCACCACAAGGACTCGCA	0.984	0.898	1	491
m4C	484159	38	-	523	ATGGTGTAGGTTTACAAGTA	catgAATTACCAAATACTAAT	1	1	1	24
m4C	485017	120	-	526	TTTTAAAAACAATTAAAGAA	catgAAGCACAAGGCGCTGAC	0.488	0.391	0.581	71
m4C	486674	50	-	536	TTGACTTATGTAAAGGCCCG	catgTACAAAACACAAAAGAG	0.413	0.314	0.513	143
m4C	487213	72	-	545	AAAGTCGTTGATGAATCTGT	catgATTAAAAATGATTTTTT	0	0	0	123
m4C	487671	110	+	521	TTATACAAGTAGTTTTTTAG	catgTGAAAATATTACTGGCC	0.322	0.253	0.393	108
m4C	488066	58	+	507	TAGCTAATATTCCAAAAAAA	catgTTGAAAAAAAACATTAA	0.28	0.197	0.375	45
m4C	488169	269	-	521	AAATAAGTTTAGCAAAAATT	catgAATTATTAATATACCCC	1	1	1	190
m4C	488505	82	+	529	AGAAGTAGCATTATATTGAG	catgAAATGAATCATCAACCT	0.394	0.314	0.482	224
m4C	490438	31	-	534	TTATTACCCATACTATGGAA	catgTGCTTGAAGTTGCTGAT	0.092	0.053	0.14	11
m4C	490993	96	+	532	ATAAGGATTTGTAATTAATT	catgATTATTTTTTGTTTTAA	0.985	0.985	1	10
m4C	490996	68	-	535	TTATTAAAACAAAAAATAAT	catgAATTAATTACAAATCCT	1	1	1	36
m4C	491703	100	+	541	TTTAACTACTTCTTCCATAT	catgAGTAATAGAAATAATTG	1	1	1	84
m4C	493731	108	-	529	TTACTTACACAATTTATTAG	catgTGGAAGAGTTTTAAACT	0.31	0.234	0.388	6
m4C	494835	33	+	519	ATTTTTATAGTGTGAATTTA	catgTTGATTTTAACACACTA	0.331	0.232	0.423	162
m4C	498151	204	+	522	TATAAACCATAAAGGAAATA	catgAGTTGATTTAAATAATA	0.869	0.758	0.986	176
m4C	501308	54	+	505	GACGCAAATCATTAATACTA	catgATTTAGTTAAAAACAAT	1	1	1	51
m4C	501991	281	+	526	ATAAATTGATGATTAGTGCG	catgTGTAATGCATTTGCTAA	0.972	0.871	1	406
m4C	501994	223	-	509	TTTTTAGCAAATGCATTACA	catgCGCACTAATCATCAATT	1	1	1	268
m4C	502430	108	+	517	ATCAATTGTTTCACTTATAT	catgAACTGCTAAATTTAAAA	1	0.928	1	400
m4C	502778	156	-	521	TTGTTAAATTAAATGATGAG	catgAAATAATTAATGTTGAT	0.71	0.586	0.832	410
m4C	503546	33	-	526	TGATTAAAAAATCGATTGAT	catgATTTAAAAATTAAAAAT	1	0.83	1	94
m4C	503872	44	-	522	CAAAAATTAATGTCATcatg	catgTTTATATTAACTGATGA	0.528	0.373	0.612	3
m4C	503939	26	-	528	AGGATAAACATATTCCAATT	catgTTGACTAATAAAGAAAA	0.198	0.122	0.276	36
m4C	504892	52	+	533	AAAAAATTAAAATTGATTGT	catgAATTAATTCCATTACCT	0	0	0	206
m4C	506064	103	-	528	CAGGTACATTATCTAAAATT	catgCGTTTAGTATTTTGGGC	0.544	0.451	0.641	193
m4C	506712	167	+	529	ATTTGAATGGTTATTAAACG	catgTTCTGCTAATCATTTTA	1	1	1	157
m4C	507171	70	-	527	TTGAAGGTAAGAATCAAAAA	catgAAATGATTTTCGAGAAT	0.348	0.268	0.441	19
m4C	508406	68	+	526	AAGAATTTCTAAAAATTTTT	catgCATTTCTTTAAATTGAT	0.945	0.829	0.97	245
m4C	508409	346	-	577	AAGATCAATTTAAAGAAATG	catgAAAAATTTTTAGAAATT	0.78	0.706	0.857	421
m4C	510989	92	-	556	TGAAATTGTTCCAACTAATT	catgTGTATCTTCTAAAAAAA	0.425	0.324	0.52	156
m4C	511941	193	-	530	ATAAACATAAATAATATAAC	catgAACTACAAAAAACAAGA	1	1	1	287
m4C	512496	52	-	569	TTGATGCATATAGCCTAAAT	catgAAAAAGAATTAATTAAC	0.282	0.215	0.352	21
m4C	514173	97	+	535	ACGGTTTTGTTTTCTTGTTT	catgTGTTTTTTCATCTTTAA	0.371	0.295	0.457	268
m4C	514776	46	+	516	ACCGAATTTTTCAATTCCAC	catgTGTTTCAATAAAACGAC	0.252	0.156	0.357	93
m4C	515091	115	+	546	AATTGTTAAAGTTTTTGACT	catgAAATTTGAAATCCTTAT	0.585	0.497	0.691	114
m4C	515094	136	-	566	AAAATAAGGATTTCAAATTT	catgAGTCAAAAACTTTAACA	0.389	0.292	0.461	81
m4C	515358	35	+	530	AGGGTTTTTATAAGGAACGC	catgTTTACGAATATATTCTT	1	1	1	377
m4C	515591	29	+	546	TTGAATTGTTATAAAAAACT	catgTTGGATCATCTTCACTA	0.654	0.465	0.796	91
m4C	515594	89	-	557	AGTTAGTGAAGATGATCCAA	catgAGTTTTTTATAACAATT	0.413	0.335	0.492	56
m4C	516359	220	-	561	AGAAGATGAAGGTTATGTTT	catgAACAAGTGATTATGCAA	1	1	1	568
m4C	516864	106	+	552	ATTATTTAAAACATCACTAT	catgAGTTTTTGTCAATGCTA	0.573	0.461	0.673	157
m4C	521844	93	-	542	ATGTATATGATGCTAAcatg	catgAATATACACCAACAAAA	1	0.962	1	96
m4C	522036	231	+	571	ATATTCAACCATTCGTAGAT	catgAGCAATAAATAAAATTG	1	1	1	588
m4C	524012	123	+	583	TCCTGATTCACCAATAATTG	catgGACTTCACCTTCATAAA	1	1	1	254
m4C	524884	507	-	535	AAAAACATTAGGAACAAAAG	catgAAAAATTATTTTAAATT	0.969	0.964	0.977	793
m4C	525864	24	+	580	GAATAATGATGGTTTTAAAG	catgTAATCACACAAAACGGT	0.535	0.41	0.609	132
m4C	525921	309	-	533	ATCGTGAATTAAACTCAATG	catgCGAAATTTGCGTATTTA	0.527	0.434	0.602	258
m4C	529513	110	+	599	TACTTTATTAATAATAAGAT	catgAAAAATATATAAGGGCT	0.426	0.363	0.515	203
m4C	530524	312	-	543	AGACGTGCTTATATTTCATA	catgCGTAATCGTTCAGGCAA	1	1	1	286
m4C	531491	31	+	563	TAATAATTGAATGCTTTATC	catgTTTCATATAATTCAGGA	0.487	0.33	0.612	27
m4C	532570	65	-	506	GGAATTAATCCAATATATTT	catgTTTTAATGGCTCATATA	0.514	0.405	0.627	71
m4C	532604	36	-	528	TAAAGATTGTGCATTTAATT	catgATCAAATCAAGGAATTA	1	1	1	64
m4C	534374	259	+	562	CCCAATATGGTCTTcatgAC	catgAGTAACTACTAATGAAT	0.98	0.972	0.989	755
m4C	534509	42	+	584	AATTAAAATAATTTCATCTT	catgTTCAACAACATAAGTGT	0.576	0.461	0.698	72
m4C	536488	74	+	571	GTGCGTGATTAATGTTGAAA	catgTTTCATAATTTTACCAA	0.556	0.426	0.665	49
m4C	537214	27	+	571	GTCTTTGGTGATTCTATTAG	catgCATCAAAAATTTTGTCA	0.21	0.126	0.314	198
m4C	538633	300	+	594	AATAATTTTTTTCTTATTTG	catgAAAATCACGTTGTAGTA	0.664	0.59	0.751	241
m4C	538885	190	+	587	TCTTGTTAAAATAATTGAAT	catgCGGATTTAAATTAACAA	0.379	0.279	0.485	19
m4C	541956	94	+	596	ATGAAAACGAGCGATTATTG	catgAATTTTCTGAGCAAATT	1	1	1	107
m4C	541959	175	-	612	TTTAATTTGCTCAGAAAATT	catgCAATAATCGCTCGTTTT	0.605	0.514	0.693	387
m4C	542484	81	-	606	ATAATAAATCAATTTTAAAT	catgAAATAATTAATTTTGAC	0.364	0.301	0.449	66
m4C	543575	120	+	603	TTTTAAGAAAGTGCAAACCT	catgTAAATGAAATTTAGGAT	0.503	0.411	0.597	277
m4C	544671	159	-	544	ATAAAAATGATAAACATCCC	catgAAGCACAACAACCAACT	0.985	0.985	1	249
m4C	546614	115	+	537	GCGAACTATCAACTAGTGTC	catgAAGATCCTAACTTAGCT	0.739	0.656	0.83	424
m4C	546617	25	-	587	ATAAGCTAAGTTAGGATCTT	catgGACACTAGTTGATAGTT	0.768	0.549	0.975	180
m4C	546773	144	+	568	ATTTAATTTTAATGGGTGTG	catgGCTTAATTAAAAATTCA	0.808	0.671	0.917	197
m4C	546776	45	-	555	AGCTGAATTTTTAATTAAGC	catgCACACCCATTAAAATTA	1	1	1	207
m4C	547161	28	+	571	AAAGAATGATAAGGTTGTAT	catgAAGATTAGTGTTAAAAA	0.388	0.268	0.505	23
m4C	547756	83	+	553	TCAATCATAATAATCCTAAG	catgCGAATTTTAGTCTTTTA	0.103	0.061	0.146	98
m4C	547759	24	-	559	TCCTAAAAGACTAAAATTCG	catgCTTAGGATTATTATGAT	1	1	1	259
m4C	548213	235	+	558	TGTTTTATTCATTTTTTTTA	catgAATAACCATTTTTATGA	1	1	1	105
m4C	548216	89	-	557	TTATCATAAAAATGGTTATT	catgTAAAAAAAATGAATAAA	0.28	0.214	0.35	219
m4C	548857	183	+	565	ATACTAGTTTGCGAAATGTG	catgAGTCGAAATTATCAAAC	0.212	0.114	0.288	103
m4C	548860	200	-	562	GTTGTTTGATAATTTCGACT	catgCACATTTCGCAAACTAG	1	1	1	169
m4C	550029	177	+	511	GTCTAAATGAAAAAGTTGAC	catgAAGAAAATATTGAAGTT	0.669	0.562	0.757	190
m4C	550059	383	+	548	ATATTGAAGTTATTGAATTG	catgAAGACGAAAATTTTACG	1	1	1	571
m4C	551288	47	+	531	TTCACGTTGAAGTAGTGAGC	catgCAAAATGCAAACATTTT	0.541	0.448	0.615	316
m4C	551291	43	-	581	ATAAAAATGTTTGCATTTTG	catgGCTCACTACTTCAACGT	0.288	0.201	0.399	127
m4C	552518	32	+	546	AATTGTCGCAGTGTATGCTG	catgTTTTAAACCTTGTTCTG	0.197	0.112	0.277	9
m4C	552521	110	-	587	ATACAGAACAAGGTTTAAAA	catgCAGCATACACTGCGACA	0.47	0.381	0.555	116
m4C	553107	21	+	540	ATTGAACTTGAAATTAAAGG	catgATTGCATTATTATGTTG	1	1	1	209
m4C	553617	94	+	554	AATAATTTAGCAGCTGTTTT	catgAAAATTTTATCACCAAA	0.357	0.289	0.436	61
m4C	553620	90	-	593	CAATTTGGTGATAAAATTTT	catgAAAACAGCTGCTAAATT	0.362	0.288	0.434	103
m4C	554919	103	-	567	TATTAATTATTGAAATTTAA	catgAAGATTATTAAAAAATA	0.553	0.466	0.646	70
m4C	555459	32	+	539	ATTGTGAGCTATAAACACTG	catgCATAACAAACAGCAACG	0.265	0.175	0.349	89
m4C	555462	55	-	577	TACCGTTGCTGTTTGTTATG	catgCAGTGTTTATAGCTCAC	0.088	0.021	0.157	156
m4C	556530	31	-	589	AAACCAATAATAAGGAATAT	catgAATAAGTATAATATTTA	1	1	1	92
m4C	557740	92	+	545	ATCATTAGAAATTGCTGCAG	catgCGCTTCATTACTATTTT	0.496	0.381	0.53	60
m4C	557971	69	+	552	TAATTGGTAATCATTTGAAT	catgTAAAATAATTAATTTCG	0.471	0.347	0.577	260
m4C	559569	154	+	534	TGGTGTATAGTAGTATCAAT	catgAATAAATTCTAAAAGAA	1	0.983	1	80
m4C	560967	24	+	521	ATACTGGAATAAGCATACGA	catgGAGGGCATCAATCCGCA	1	1	1	50
m4C	560970	33	-	556	TTATGCGGATTGATGCCCTC	catgTCGTATGCTTATTCCAG	0.27	0.185	0.368	58
m4C	561350	54	+	525	AGATCTTTTAATCAATAAAT	catgAGCACATATAGGACATA	1	1	1	83
m4C	563044	41	-	602	TAGTTATAATGTAATAGCTA	catgTGGACATTTACGTGAGC	0.138	0.089	0.181	11
m4C	563397	60	+	553	AAATATGGTCGCTTGAAGCG	catgCAAGACGTTTTAAATCC	0.559	0.468	0.65	217
m4C	563400	349	-	607	ACAGGATTTAAAACGTCTTG	catgCGCTTCAAGCGACCATA	0.462	0.373	0.555	273
m4C	566720	351	+	559	TGCGTCAATTTTATTATGAA	catgAGTAATAGATTTATCAT	1	1	1	138
m4C	566723	41	-	632	TTGATGATAAATCTATTACT	catgTTCATAATAAAATTGAC	0.943	0.789	1	130
m4C	568883	96	-	652	ATTATTAACAATTTTAAAAC	catgATTAGATAATGAATCTT	0	0	0	39
m4C	569349	88	-	665	AATATGCAACAAATTATAAT	catgAAAAAATTGGTCAAATG	0.276	0.219	0.335	110
m4C	569792	51	+	578	TGTTTTAGCTAATTCTGGAC	catgCGAACTAAATGTAGTTG	0.372	0.274	0.466	119
m4C	569826	104	+	589	GTAGTTGCAATACGAATTGG	catgTATAAATTAGCACCTTT	0.841	0.674	0.979	238
m4C	570329	69	+	593	TGCAACAAAGTTTGTAATAG	catgTGGCCAATAACCATCTT	0.271	0.161	0.384	311
m4C	576206	23	+	550	TATTCATCCAGTAAGCAAAC	catgCGTTTATAATTGTGTAA	0.106	0.047	0.173	44
m4C	577370	51	-	593	TTTGTGATTTTCCCTCTTGA	catgCAGCAACAACCCCTGTT	0.244	0.178	0.33	87
m4C	582399	75	+	576	TGCTATTAAAAATGTTAATT	catgATTACCTAATCAAAATT	1	1	1	75
m4C	582579	157	+	572	GTTTATATTAAACAAAAATG	catgTTGCAAACACATATTCT	0.468	0.394	0.549	159
m4C	585199	38	-	579	AATTATTACTGTAGCAACAT	catgTACACAAAAATCTACAT	0.317	0.225	0.405	186
m4C	586925	30	+	563	AATCTTATCCATTTGTTCAT	catgAACTAAATTCTTTGATT	0.798	0.641	0.949	19
m4C	587025	38	+	557	ATTTGATTTTTTAAATCAAT	catgTGATCTAAATTATTCTC	0.389	0.241	0.51	60
m4C	587528	132	-	570	AATTAGATCAATTTAAAAAT	catgAACAATATAACAAAGTT	0.999	0.999	0.999	22
m4C	588465	41	+	560	ATATTAATATTGGCAATTTG	catgTTTTTTACGACTAATAA	0.332	0.251	0.428	8
m4C	588994	123	+	571	TTTCTCTTCTAATGTTTGTT	catgAATAAATTCAATCGCAC	1	1	1	205
m4C	588997	209	-	577	TAGGTGCGATTGAATTTATT	catgAACAAACATTAGAAGAG	1	1	1	138
m4C	589180	204	+	576	TTTTTTAATAATATTAATTG	catgTTTTGAAATTTCATTAT	0.809	0.717	0.915	291
m4C	589315	78	-	572	GTTATCAATTAGGATTATCA	catgTACCAGAAGATCGTCAT	0.493	0.411	0.568	200
m4C	589351	83	+	578	ATAACGTTTTCTAATGCTTG	catgTTCAATTTCTTGATTAT	0.746	0.641	0.845	189
m4C	590290	174	+	594	TCCATTTTCACCAATAATTG	catgAATTTCATTTTTTTTAA	1	1	1	213
m4C	590293	49	-	566	TTGTTAAAAAAAATGAAATT	catgCAATTATTGGTGAAAAT	0.443	0.386	0.508	292
m4C	592072	214	+	617	TTATTTTTTATCCTTTTTGA	catgAAAAATCTAAAATAACT	0.986	0.984	1	403
m4C	592276	165	+	615	TAAGATTTTTTGCATTTTTT	catgTGTAATGCCTAATAAGT	0.616	0.519	0.708	305
m4C	592279	166	-	601	CCAACTTATTAGGCATTACA	catgAAAAAATGCAAAAAATC	0.466	0.388	0.534	94
m4C	592438	224	-	604	CAACAAAAAATAATCAATTA	catgAACTGTATGAGGCGATT	1	1	1	234
m4C	592705	96	-	605	AGTGTGGTTTAGACTATTAT	catgAACAAAATTATGATCAT	1	1	1	100
m4C	593861	356	-	585	AATCAATTGCTGAATTTAGG	catgAGTTATTTATGATAATT	0.97	0.969	0.986	456
m4C	594706	30	+	634	AATTAATTTTTTATATAAAT	catgATTAGTAGGTAAATAAA	1	1	1	45
m4C	596000	23	+	614	ATTAAAATCAATTAATTGAT	catgTCTTGAAACCATAATTA	0.341	0.125	0.391	9
m4C	596063	67	-	586	TATTAAATATTAAAATCAAT	catgAATTAAAAATGGCACAG	1	0.989	1	93
m4C	596492	386	+	611	GTTATTAATAGGTGTTAAAC	catgTGCAGGTAATCCAACAA	1	0.918	1	556
m4C	597776	38	-	576	AAATGAGTATAAAAATTAAG	catgATCAAAATTTAAAACAC	1	1	1	184
m4C	600158	93	-	576	TATTTTTACAACATTAAGTT	catgTAAAAATCTTCAACAAC	0.517	0.334	0.625	357
m4C	602323	46	+	574	TGTTTTTAAAATATCAATTA	catgGTTATTTGAACGTTTAG	1	1	1	20
m4C	603514	29	+	597	AGCTAAAATCTTTGAAAAAT	catgTTGATCATAACCTTTAA	0.247	0.167	0.341	132
m4C	604399	60	-	600	ATAAAATTAAAAAAAATAAT	catgTCTTTTTTGGGATTGCC	0.343	0.252	0.428	116
m4C	605570	92	+	589	AACAATTGCTAATTTGCAAC	catgCACATATCCTGGATCAA	0.985	0.935	1	134
m4C	605606	56	-	576	TACAAAAACCTTTAAAAGGC	catgTGGTTTTAGGATTTGAT	0.428	0.298	0.55	431
m4C	606380	333	+	589	TTTTGTAAGATATTCATATT	catgTGCAATTGCTTGAATTT	0.701	0.629	0.786	341
m4C	608222	25	-	589	CTTCTTGATTAATTTGATAT	catgTTCTTAAATTTTCATTG	0.325	0.224	0.419	209
m4C	609732	126	-	623	CTTTATCATACTTCTTTTAT	catgAATAAATTTTGCTATAA	1	1	1	170
m4C	611001	86	-	622	AAAAAATCAAAGCTTGAGTT	catgGACCAGCTATTCCTATG	0.824	0.739	0.914	485
m4C	611078	27	+	632	CATTCATTAAAGTTAGGTAT	catgAATATGCATAATACACT	0.886	0.875	0.898	39
m4C	611184	201	-	606	TATTTATAAGCAAAGAGGTG	catgAAATGAAAGAAATAACA	0.679	0.585	0.754	436
m4C	611437	418	-	608	TTGAACAAGAAGTGATTGAT	catgAACAATTAAATCACGAA	1	1	1	356
m4C	611563	187	-	604	TTAAGAATGTTTATGATCGA	catgAACAAGGTGAAGACGTT	1	1	1	195
m4C	612181	46	-	600	TTCAAGCGCGTAATTACTTA	catgAACAAAACAAAGATTAT	1	1	1	21
m4C	613809	33	+	624	ATTCATAATAAACACAAGAG	catgATTTGTTAAAGAAAAAT	0.969	0.956	0.999	118
m4C	614875	20	+	614	GAAAAGAAAAAAAATAAAAT	catgACTAAAAAGTGTTTGTG	0.987	0.883	0.989	37
m4C	615548	124	+	617	ATTAAAAGAAATAGTAAAAA	catgTGAAGAAAAGGAGTTTT	0.393	0.319	0.475	151
m4C	616162	142	+	629	TGGATCATCAAAAAATGGTA	catgAAAAACTAAGACTAATC	0.482	0.399	0.56	100
m4C	620663	72	+	603	AATGGTTTAAAAGGCCAACA	catgGGTAAAACTTGACAACA	1	1	1	208
m4C	620666	26	-	532	ACTTGTTGTCAAGTTTTACC	catgTGTTGGCCTTTTAAACC	0.261	0.163	0.352	125
m4C	620866	341	+	593	TAGTTATGGTCAAGCTCGTT	catgAGTTGATACAAGGGGTC	1	1	1	381
m4C	621099	23	+	596	GATATTTTGCAACTAATTTA	catgTTGCAGATACTATTACA	0.153	0.09	0.212	21
m4C	621610	158	+	581	TAAACAAGAAGACGCTAAAA	catgATTTAAAAAATACGATG	1	1	1	98
m4C	623285	30	+	620	TTCAAAAGACCATAAATATG	catgGCTTTATCAACATTTAG	0.108	0.057	0.168	157
m4C	624797	48	+	603	AACTCCTATTATTATTGCTT	catgTACAAATAAAAGTAAAG	0.342	0.238	0.436	199
m4C	625787	64	+	598	AGATACACCAAAAGGGCCGT	catgAGTTGACGCAATTGGAC	1	1	1	406
m4C	625952	44	-	577	TTTTTTGATAATCTAAAATT	catgTTGTACCTGCAGTTTTA	0.444	0.344	0.549	37
m4C	626534	79	+	593	TAGACAAGAAGACGCTAAAA	catgATTTAAAAAATACGATG	1	1	1	13
m4C	629745	67	+	623	CGTCTTGTGTTAATAACAAA	catgAAGATAAAAATATTGTA	0.535	0.449	0.623	65
m4C	630826	37	+	654	TGAAATTGGAAAAAGTGTTT	catgGGTTGATGCAATTGGCA	0.549	0.416	0.702	168
m4C	630829	33	-	522	CTTTGCCAATTGCATCAACC	catgAAACACTTTTTCCAATT	0.515	0.423	0.608	155
m4C	634481	107	+	638	TTAAAcatgATATGTTAAGA	catgAGGAACGAAAGATTTTT	1	0.985	1	101
m4C	634484	45	-	594	CTTAAAAATCTTTCGTTCCT	catgTCTTAACATATcatgTT	0.4	0.285	0.508	143
m4C	638437	141	-	650	AATTGTGTTTTTTAATGCGT	catgAGCCTTTAAAGTTTCAT	0.986	0.986	1	471
m4C	638521	95	-	646	TTGATACGATAAGTTTTCAG	catgAGCCATTCCAATATATG	0.514	0.43	0.585	172
m4C	639465	141	-	645	TAATAAGAAAGTATTGCCAT	catgAGTTGTTAATAAGTGAT	0.895	0.788	0.984	375
m4C	639513	134	-	641	ATAAACAACAATTGCTCTCG	catgTGTAGCATCAACTAATC	0.761	0.631	0.88	336
m4C	641086	94	+	604	AATAATTCCTTTTTTAGTTA	catgCGCAAAAGAGAAAAAAA	0.665	0.561	0.752	19
m4C	642714	139	-	650	AGAAACCAAAGAACGAATAG	catgAGGAGCTAATAGGATAG	0.957	0.814	1	236
m4C	644367	58	-	665	TAAATCAAAGAATGTAGGTG	catgATCAGAAATATCGTTAC	0.994	0.993	0.994	151
m4C	645151	21	-	677	ACCAACATAATGGTCTTTAG	catgCCCAACAATTTCAATTA	1	1	1	191
m4C	645750	174	+	600	TTAAACGAAGGTGAGTTTCG	catgTGTATAAcatgTGATAT	0.832	0.728	0.92	363
m4C	645753	302	-	691	ACCATATCAcatgTTATACA	catgCGAAACTCACCTTCGTT	0.984	0.895	1	430
m4C	645822	86	+	623	AAAGATGTTTATCCTGCTAT	catgAAAAATTATCGTCAAAT	0.638	0.58	0.698	232
m4C	646134	94	-	669	AATTCTTTTAGTGTTTTATC	catgTGTTCTTCAGCAAACAT	0.277	0.216	0.347	190
m4C	646782	30	-	695	CTTTTTTGACCAACTAAAGT	catgTTTTCAGGAATAAAATC	0.666	0.5	0.847	114
m4C	648371	100	-	662	ACTAATAAATTAGTTGATTG	catgATTGATAAAATGTTTGT	1	1	1	175
m4C	649037	21	+	646	GATTCAACTAGCGCATTAGA	catgATCACTGAAAAAAAGTT	1	1	1	13
m4C	650686	29	+	656	CAGCTAAAAAAGCTCAAGTT	catgATTTGATCCTTTCATTT	0.996	0.996	0.997	306
m4C	650989	25	+	662	AAATTATTGCACAAGGGAAT	catgATTATTTGATTAAGAAT	1	1	1	136
m4C	651330	31	-	682	AATCTTTCTTGTATGTTTAT	catgTTTATATAATTTATAAA	0.413	0.295	0.531	114
m4C	651627	171	+	657	GTGGTAAAAACTTATCATTT	catgAGTATTTAAATGAATAC	1	1	1	263
m4C	654259	479	-	691	TAAATTTTTAGGAGTAAATT	catgAGTAAAAAAATCAAAAT	1	1	1	734
m4C	655178	75	+	685	ATGCATTGAGTGGCCTAATT	catgAACAATAGTTTGTACAT	1	1	1	26
m4C	655181	31	-	691	GTGATGTACAAACTATTGTT	catgAATTAGGCCACTCAATG	1	1	1	51
m4C	655303	36	-	695	ATTCGATGAAAAATGAGTTT	catgATTACCACAAAAAGGGA	1	0.844	1	263
m4C	656418	118	+	670	TAAAAAAATAGGAAAAAAAT	catgTTGAGTTCTATAAATAA	0.581	0.475	0.682	254
m4C	656912	448	+	677	GATTGATGTAGCAAAATATT	catgCACAATTAGTAGAAATT	0.985	0.985	1	396
m4C	656915	177	-	678	AATAATTTCTACTAATTGTG	catgAATATTTTGCTACATCA	0.98	0.963	0.998	170
m4C	658686	22	+	650	CTTTTAGTTATCAAATAAAT	catgAGTTTAATACACGTATA	0.258	0.178	0.324	35
m4C	658949	116	+	646	TTGAATAGCTTGATTAATAT	catgTAAAATTGCAATAATTG	0.44	0.368	0.513	265
m4C	662181	472	+	629	TTGATTTGATATCGGGCCAC	catgTGCAACTAATGTTTTTT	0.827	0.762	0.901	583
m4C	662600	209	-	677	TACAACAACAATTATTAGTT	catgTACAAAAAAAACATCTG	0.716	0.648	0.79	535
m4C	663597	70	+	631	AATTAAACAAAAAATGGTTC	catgAACACAAGTTGTTAAAA	1	0.991	1	12
m4C	666806	116	+	677	TCTCGAATGTGATATTTAGG	catgCGCAAAATAAGAGGAAA	0.954	0.833	1	232
m4C	666809	24	-	683	TATTTTCCTCTTATTTTGCG	catgCCTAAATATCACATTCG	0.974	0.946	1	305
m4C	667381	124	+	671	ACGTTCAAACTTGATTTTTT	catgTTTAGCTGGTTTTATTA	0.903	0.776	0.985	201
m4C	667810	86	+	668	TAATTTTAACAAAATTCCAG	catgTTTAAAATTTTTACCAA	0.167	0.113	0.232	206
m4C	668189	43	-	706	TGAATTAATTAGTTTAATAT	catgCAATAAAAGCGATAATA	0.157	0.105	0.21	258
m4C	668982	35	-	700	GAAATATTCGTGTTGTTTGT	catgTGAATTATCATAAACGC	0.295	0.21	0.375	247
m4C	669864	103	-	655	TTTATAGAAATAAAAACTTC	catgTTTTATTAAAATCCTCA	1	1	1	68
m4C	670415	23	+	653	TACAGATAAAATTAAAGCTT	catgTTTAATAAGAGAATATA	0.309	0.199	0.421	140
m4C	670873	110	+	658	TAAATCCTAGTTTGCTAGCT	catgTTTTAAAAAATTTTGAT	0.995	0.945	1	833
m4C	671678	192	-	664	ATTATCAAACTTACCACCAG	catgTAAAACTGTTAATACTG	0.426	0.369	0.488	261
m4C	671792	97	+	662	AGGTTTGAGTAAACAAGAAT	catgTTCAATATTATGTTGAA	1	0.963	1	92
m4C	672578	47	-	689	CCGTGTAGCTTCACGTGCTT	catgTGAACGTCGTCGTGCTT	0.195	0.132	0.274	242
m4C	673634	55	-	672	TTGATAAACAGCTTGATCTC	catgTGGATGATATTTTCCAA	0.347	0.29	0.408	292
m4C	675506	72	+	676	TAGGAACAGGGTTATCTAGT	catgGAGAATATGTTTTAGCT	0.738	0.6	0.875	117
m4C	675509	68	-	660	AACAGCTAAAACATATTCTC	catgACTAGATAACCCTGTTC	1	1	1	47
m4C	676400	26	+	669	TTTTAATCGTTTTTCTATAG	catgAGAAGCAATTAGTTATT	0.467	0.377	0.563	122
m4C	678469	82	-	655	ATCAATCGTTTTTCCTATAT	catgAAAAAATGCAGCTTTTT	0.276	0.215	0.339	151
m4C	678508	32	+	679	ATTTTGAAAGCGACCTAGAT	catgTAGAAGCGGGATTATTG	0.174	0.091	0.254	43
m4C	679491	152	+	699	AGAAGGTTTATCAATATTTG	catgCGCAAATAATCAATCTT	0.655	0.557	0.743	130
m4C	679494	171	-	658	TTGAAGATTGATTATTTGCG	catgCAAATATTGATAAACCT	0.569	0.476	0.664	90
m4C	680151	186	-	635	TGGTCCACTAAAAATATAAG	catgTGTAATTTTGTTATTTA	0.534	0.452	0.616	311
m4C	682584	30	-	640	ATCAGCTGTGACTTCTCCAT	catgAGTATAACTTGTAGCAA	1	0.87	1	60
m4C	684837	41	+	684	ATAATTTCATATGTAATGAT	catgTTTAATTTATTAATGAC	0.257	0.184	0.338	56
m4C	686664	196	+	670	ATAATAAAACCCCAAAAAGT	catgAAAAAATTGGTTATGTG	0.85	0.745	0.965	406
m4C	687356	226	+	645	TGCTGTAGTTTCATTAAGTG	catgTGCTAACACAAATAATA	0.555	0.482	0.629	528
m4C	689053	326	+	667	TTGCAAATAACTTAATTCCG	catgAAAACCAATATGACCCT	0.821	0.75	0.894	467
m4C	689056	476	-	668	TTTAGGGTCATATTGGTTTT	catgCGGAATTAAGTTATTTG	0.863	0.777	0.957	244
m4C	694201	52	-	657	TTTAATTTTTGATTCAAAAT	catgAGATTCGCATTATAGTA	0.277	0.203	0.355	180
m4C	698494	77	-	671	ATTGCTGTGGTGGTCACGAA	catgAACACCATCATCACAGT	1	1	1	201
m4C	698584	184	+	678	TTCTGAGTCACAGCAAACTT	catgTTcatgTTCGTGACCAC	1	1	1	125
m4C	699620	40	+	669	CGCCTTTTTGTCCAAATGGG	catgGTCAAATTAAATCACAA	0.135	0.049	0.246	135
m4C	700453	32	+	659	CGTGAACATTACAATAAATA	catgAGTGAAAAAGTTTGTAA	1	0.845	1	8
m4C	700476	47	+	660	GAGTGAAAAAGTTTGTAAAT	catgTAAAGGCAAAAAACTAT	0.135	0.089	0.181	26
m4C	702415	165	+	647	ACAAAATGAAATTCCAATAA	catgAGTTCAAGATTTAAAAG	0.605	0.519	0.698	182
m4C	702743	118	+	656	AAAAAAGAAAAAAGTAAATA	catgAATTTTACAAGTTTGTT	1	1	1	26
m4C	703999	100	+	617	TTACCAAAAATTAAAATTGA	catgAAACTAGATTTTTTAGC	0.501	0.41	0.603	93
m4C	705909	64	-	604	TGAATATAAACCAATCAATG	catgTCCAGCTTcatgGTATG	0.73	0.656	0.802	364
m4C	708295	118	+	621	GTTTTCAATTTTTGAAATAT	catgAGTTTACTcatgTTTTA	0.609	0.511	0.704	261
m4C	708307	115	+	625	TGAAATATcatgAGTTTACT	catgTTTTATTTTTTTATTTA	1	0.922	1	191
m4C	708310	295	-	585	CCATAAATAAAAAAATAAAA	catgAGTAAACTcatgATATT	1	1	1	173
m4C	708952	215	+	609	ATTTTAAAAGTTGATTTAGT	catgAAAAATTAAATTTAAAC	0.939	0.823	1	231
m4C	708955	195	-	586	ATCGTTTAAATTTAATTTTT	catgACTAAATCAACTTTTAA	1	1	1	94
m4C	709417	313	-	567	ACTTAAAGCCTCTTCTTGAT	catgAGTTACTAAAATAAAGG	0.99	0.947	0.997	368
m4C	709858	172	-	579	TAAATAATCCTTTTTAATTA	catgCACATCAATGTCATCTC	1	1	1	100
m4C	710423	68	-	535	TAAAATAGTAAAAATGTGCC	catgTGTACTATTAATTTCTC	0.417	0.304	0.519	173
m4C	711156	121	+	585	TAACTTGTTTTGGGGTTTGG	catgCAAAAATATTTTATAAA	0.723	0.549	0.886	362
m4C	711586	49	+	597	GATGGCTAAAGGAATTAAAG	catgAGCGGTTTGTTTTGGTG	1	1	1	143
m4C	712521	104	-	582	ATTATTAATTCCTAGAATTT	catgATTAATAATTTTAATAA	1	1	1	111
m4C	713568	93	-	564	TAAAAGATAATTATTAAAAA	catgTGATTCAATTTTAATAT	0.408	0.324	0.495	169
m4C	714139	81	-	563	ATGAACTGGTCAcatgTTTT	catgTTTATTAAAATCTCAAT	0.863	0.713	0.985	170
m4C	715608	38	-	553	TTGAAAAATTTTTAAATATT	catgTACAAAATGATGAATTA	0.255	0.178	0.337	38
m4C	716000	37	+	600	AACCGATTGGTTTAATTGTT	catgAAGATAATAGATATAAA	0.509	0.412	0.615	37
m4C	716003	332	-	556	ATTTTTATATCTATTATCTT	catgAACAATTAAACCAATCG	1	1	1	197
m4C	716450	99	-	556	TTGTTCACCAACAATTGGTG	catgCAAAAAATTTAAAACTG	0.24	0.158	0.333	336
m4C	717564	612	+	581	AGTAGGGAGTTGGGGAACTC	catgTGGAGCGGTAAAATGCG	0.978	0.977	0.98	1344
m4C	718321	29	+	586	CAAAGCTAACCTTTTGGAGG	catgCGTCTAGGGTAGGATCG	0.556	0.456	0.633	165
m4C	720772	63	+	522	GTGATTGGACGGAAAGACCC	catgAAGCTTTACTGTAGCTT	1	0.984	1	174
m4C	722994	131	-	560	TTTAAATTAATAATTGTTTC	catgTGCTTTTGATATTGTGG	0.232	0.179	0.295	65
m4C	724489	146	-	537	AAGCTGTTGTTGTTGATATA	catgGACAACAAAAATATGAA	0.985	0.985	1	135
m4C	726131	89	-	500	TTGCTGACCACCAGATAATT	catgTGGAAATTTTTTTGCGT	0.311	0.241	0.39	96
m4C	729933	68	+	409	TCGTGAACCTTTTCAAACAC	catgGACAATTTTTGATTTTT	1	1	1	61
m4C	731578	72	-	271	TCATTTCATTTCATAAAAAT	catgAAAAGCATTATAGACTT	0.548	0.424	0.679	82
