# Supplementary material for: Type II restriction modification system in Ureaplasma parvum OMC-P162 strain
Source: PLoS One. 2018 Oct 16;13(10):e0205328. doi: 10.1371/journal.pone.0205328 (PMC6191088; doi:10.1371/journal.pone.0205328)
Supplement: S6 Table — (XLSX) [file pone.0205328.s009.xlsx]

## Sheet: Sheet3
S6_Table
	ATCC700970	Homology search (BLAST)		SV3F4	Homology search (BLAST)		OMC-P162	Homology search (BLAST)
	UU034	unique hypothetical		UP3_C0100	restriction endonuclease MpuUVI subunit S		UPV229	DNA (cytosine-5-)-methyltransferase
	UU035	unique hypothetical		UP3_C0101	DNA methyltransferase		UPV230	hypothetical protein
	UU036	unique hypothetical		UP3_C0207	putative lipoprotein		UPV231	integrase-recombinase protein
	UU037	unique hypothetical		UP3_C0208	hydrogenase-1 operon protein HyaE		UPV232	hypothetical protein
	UU064	unique hypothetical		UP3_C0209	putative lipoprotein		UPV344	hypothetical protein
	UU089.1	conserved hypothetical		UP3_C0258	hypothetical protein MCAP_0554		UPV496	type I restriction-modification system, M subunit
	UU090	conserved hypothetical		UP3_C0259	hypothetical protein MfeM64YM_0392		UPV497	restriction-modification enzyme MpuUVI S subunit
	UU095	type I restriction enzyme R protein		UP3_C0260	hypothetical protein MfeM64YM_0390		UPV498	restriction endonuclease MpuUVI subunit S
	UU096	type I restriction enzyme, S subunit type I restriction enzyme S protein (fragment)		UP3_C0261	hypothetical protein		UPV499	restriction endonuclease MpuUVI subunit S
	UU097	type I restriction enzyme, S subunit		UP3_C0262	putative uncharacterized protein		UPV556	type III restriction endonuclease subunit M
	UU098	type I restriction enzyme M protein (fragment)		UP3_C0263	small multidrug resistance protein		UPV557	type III restriction-modification system methylation subunit
	UU099	type I restriction enzyme S protein (fragment)		UP3_C0264	nuclear pore complex protein Nup214		UPV558	hypothetical protein
	UU100	type I restriction enzyme M protein (fragment)		UP3_C0265	DNA (cytosine-5)-methyltransferase 1		UPV559	hypothetical protein
	UU145	integrase-recombinase protein		UP3_C0266	hypothetical protein FMG_0954		UPV560	hypothetical protein
	UU146	unique hypothetical		UP3_C0267	DNA helicase
	UU147	unique hypothetical		UP3_C0268	DNA helicase
	UU148	unique hypothetical		UP3_C0269	hypothetical protein
	UU149	unique hypothetical		UP3_C0270	Type I restriction enzyme specificity protein
	UU150	unique hypothetical		UP3_C0271	Type I restriction enzyme specificity protein
	UU151	unique hypothetical
	UU152	unique hypothetical
	UU153	unique hypothetical
	UU154	unique hypothetical
	UU155	unique hypothetical
	UU156	unique hypothetical
	UU157	unique hypothetical
	UU158	unique hypothetical
	UU159	unique hypothetical
	UU160	unique hypothetical membrane lipoprotein
	UU161	unique hypothetical
	UU162	unique hypothetical
	UU163	ATP/GTP-binding proteinunique hypothetical ATP/GTP-binding protein
	UU164	unique hypothetical
	UU165	unique hypothetical
	UU165.2	unique hypothetical
	UU166	unique hypothetical
	UU167	unique hypothetical
	UU168	unique hypothetical
	UU169	unique hypothetical ATP/GTP-binding protein
	UU170	unique hypothetical
	UU440	unique hypothetical membrane lipoprotein
	UU441	unique hypothetical
	UU442	unique hypothetical
	UU444	unique hypothetical
	UU445	unique hypothetical
	UU446	hsdS-4; type I restriction enzyme S protein (fragment)
	UU447	hsdS-5; type I restriction enzyme S protein (fragment)
	UU469	conserved hypothetical
	UU470	purine nucleoside phosphorylase
	UU471	unique hypothetical
	UU472	unique hypothetical
	UU476	unique hypothetical ATP/GTP-binding protein
	UU477	adenine specific DNA methyltransferase
	UU478	unique hypothetical
	UU479	unique hypothetical
	UU527	conserved hypothetical
	UU528	cytosine-specific methyltransferase
	UU529	integrase-recombinase protein
