# Supplementary material for: Type II restriction modification system in Ureaplasma parvum OMC-P162 strain
Source: PLoS One. 2018 Oct 16;13(10):e0205328. doi: 10.1371/journal.pone.0205328 (PMC6191088; doi:10.1371/journal.pone.0205328)
Supplement: S7 Table — N, not detectable. +, methylated. (XLSX) [file pone.0205328.s010.xlsx]

## Sheet: Sheet1
S7_Table
	Position	Methylation	Promotor score	Deduced protein function	CDS
	12160	N	0.93	ATP synthase subunit gamma	UPV010
	12306	N	0.94
	75009	+	0.97	50S ribosomal protein L21	UPV065
			1	guanylate kinase	UPV066
	79731	N	0.96	ammonium transporter	UPV071
	93360	N	0.96	translation initiation factor IF-3	UPV081
	174401	N	0.98	30S ribosomal protein S20	UPV163
	174904	N	0.99
	191502	N	1	LemA family protein	UPV178
			0.98	hypothetical protein	UPV179
	217942	N	0.85	tRNA (adenine-N(1))-methyltransferase	UPV204
	219793	N	0.94	conserved hypothetical	UPV206
	220795	+	0.98	hypothetical protein	UPV207
			0.94	tRNA pseudouridine synthase B	UPV208
	247613	N	0.93	hypothetical protein	UPV228
	294785	+	0.97	membrane protein	UPV268
			0.94	isoleucyl-tRNA synthetase	UPV269
	331069	+	0.92	ATP-binding protein	UPV303
	331769	+	0.99	type I restriction enzyme S protein	UPV305
	352861	+	0.97	hypothetical protein	UPV322
			0.88	peptide deformylase	UPV323
	370843	+	1	type I restriction enzyme S protein	UPV333
	404059	+	1	endonuclease/exonuclease/phosphatase family	UPV343
	404477	N	0.85	hypothetical protein	UPV344
	411227	N	0.99	putative membrane protein	UPV347
	478358	N	1	5'-nucleotidase, lipoprotein e(P4) family sphatase	UPV385
	493728	+	0.94	50S ribosomal protein L11	UPV400
			1	ABC transporter permease	UPV401
	548857	+	0.95	preprotein translocase subunit SecE	UPV439
	555459	+	0.97	dna damage inducible protein - mate transporter family	UPV443
	565040	N	0.91	hypothetical protein	UPV451
	582579	+	0.97	50S ribosomal protein L10	UPV472
	592072	+	0.95	lipoprotein	UPV478
	603514	+	1	ABC substrate-binding protein, iron	UPV489
	658686	+	0.99	hypothetical protein	UPV529
